# Supplementary material for: Let’s Not Waste Time: Using Temporal Information in Clustered Activity Estimation with Spatial Adjacency Restrictions (CAESAR) for Parcellating FMRI Data
Source: PLoS One. 2016 Dec 9;11(12):e0164703. doi: 10.1371/journal.pone.0164703 (PMC5147788; doi:10.1371/journal.pone.0164703)
Supplement: S1 Code — (ZIP) [file pone.0164703.s002.zip]

Archive with 20 entries (19 files):
- CAESAR/
- CAESAR/AdvSetEdit.m
- CAESAR/CAESAR.fig
- CAESAR/CAESAR.m
- CAESAR/CAESAR_GP.m
- CAESAR/ddCRP_GPgensamp.m
- CAESAR/Demo.m
- CAESAR/init_cLink.m
- CAESAR/kalman_fs.m
- CAESAR/link2Pi.m
- CAESAR/LoadModel.m
- CAESAR/LPddCRP_GP.m
- CAESAR/memFind.m
- CAESAR/Pi2cLink.m
- CAESAR/ReadMe.txt
- CAESAR/SamplefromPrior.m
- CAESAR/setPMCopts.m
- CAESAR/simulate_fMRI.m
- CAESAR/singleClustLL_GP.m
- CAESAR/slice_sample.m
