# Supplementary material for: Let’s Not Waste Time: Using Temporal Information in Clustered Activity Estimation with Spatial Adjacency Restrictions (CAESAR) for Parcellating FMRI Data
Source: PLoS One. 2016 Dec 9;11(12):e0164703. doi: 10.1371/journal.pone.0164703 (PMC5147788; doi:10.1371/journal.pone.0164703)
Supplement: S1 Code — (ZIP) [file pone.0164703.s002.zip › CAESAR/AdvSetEdit.m]

function d = AdvSetEdit(parent)

d = dialog('Position',[300 300 250 450],'Name','Advanced settings','WindowStyle','normal');

Settings = get(parent,'UserData');
if isempty(Settings)
  str = '...';
else
  str = Settings(1,:);
end

list1 = uicontrol('Parent',d,...
  'Style','listbox',...
  'Position',[20 50 210 380],...
  'String',str,...
  'value',1);

btnAdd = uicontrol('Parent',d,...
  'Position',[20 20 50 25],...
  'String','Add',...
  'Callback',@AddPair);

btnDel = uicontrol('Parent',d,...
  'Position',[90 20 70 25],...
  'String','Remove',...
  'Callback',@DelPair);

btnDone = uicontrol('Parent',d,...
  'Position',[180 20 50 25],...
  'String','Done',...
  'Callback','delete(gcf)');


  function AddPair(btnAdd,callbackdata)
    [method, keyword, value] = AdvSetdlg;
    if ~(isempty(keyword)||isempty(value))
      switch method
        case 'Evaluate expression'
          try
            value = eval(value);
          catch
            error('Could not evaluate expression')
          end
        case 'Use variable in base workspace'
          value = evalin('base',value);
        case 'Load variable from file'
          FileVar = splitstr(value);
          tmp = load(FileVar{1},FileVar{2});
          value = tmp.(FileVar{2});
      end
      Settings = [Settings {keyword;value}];
      set(parent,'UserData',Settings)
      UpdateList(Settings,list1)
    end
    function [method, keyword, value]  = AdvSetdlg
      
      d = dialog('Position',[300 300 350 210],'Name','Add setting');
      
      uicontrol('Parent',d,'Style','text','Position',[50 170 250 25],...
        'String','Keyword')
      
      input1 = uicontrol('Parent',d,...
        'Style','edit',...
        'Position',[50 150 250 25],...
        'String','', ...
        'Callback',@input1_callback);
      
      uicontrol('Parent',d,'Style','text','Position',[50 115 250 25],...
        'String','Value')
      
      input2 = uicontrol('Parent',d,...
        'Style','edit',...
        'Position',[50 95 250 25],...
        'String','', ...
        'Callback',@input2_callback);
      
      popup = uicontrol('Parent',d,...
        'Style','popup',...
        'Position',[50 60 250 25],...
        'String',{'Evaluate expression';'Use variable in base workspace';'Load variable from file'},...
        'Callback',@popup_callback);
      
      btn = uicontrol('Parent',d,...
        'Position',[139 20 70 25],...
        'String','Add',...
        'Callback','delete(gcf)');
      
      method = 'Evaluate expression';
      keyword = '';
      value = '';
      
      % Wait for d to close before running to completion
      uiwait(d);
      
      function popup_callback(popup,callbackdata)
        idx = popup.Value;
        popup_items = popup.String;
        % This code uses dot notation to get properties.
        % Dot notation runs in R2014b and later.
        % For R2014a and earlier:
        % idx = get(popup,'Value');
        % popup_items = get(popup,'String');
        method = char(popup_items(idx,:));
      end
      function input1_callback(input1,callbackdata)
        keyword = get(input1,'String');
      end
      function input2_callback(input1,callbackdata)
        value = get(input1,'String');
      end
    end
  end
  function DelPair(btnDel,callbackdata)
    idx = get(list1,'Value');
    Settings(:,idx) = [];
    set(parent,'UserData',Settings)
    set(list1,'Value',1)
    UpdateList(Settings,list1)
  end
end

function UpdateList(Settings,list1)
if isempty(Settings)
  str = '...';
else
  str = Settings(1,:);
end
set(list1,'String',str)
end
