# Supplementary material for: Let’s Not Waste Time: Using Temporal Information in Clustered Activity Estimation with Spatial Adjacency Restrictions (CAESAR) for Parcellating FMRI Data
Source: PLoS One. 2016 Dec 9;11(12):e0164703. doi: 10.1371/journal.pone.0164703 (PMC5147788; doi:10.1371/journal.pone.0164703)
Supplement: S1 Code — (ZIP) [file pone.0164703.s002.zip › CAESAR/CAESAR.m]

function varargout = CAESAR(varargin)
% PMC_DDCRPGUI MATLAB code for CAESAR.fig
%      PMC_DDCRPGUI, by itself, creates a new PMC_DDCRPGUI or raises the existing
%      singleton*.
%
%      H = PMC_DDCRPGUI returns the handle to a new PMC_DDCRPGUI or the handle to
%      the existing singleton*.
%
%      PMC_DDCRPGUI('CALLBACK',hObject,eventData,handles,...) calls the local
%      function named CALLBACK in PMC_DDCRPGUI.M with the given input arguments.
%
%      PMC_DDCRPGUI('Property','Value',...) creates a new PMC_DDCRPGUI or raises the
%      existing singleton*.  Starting from the left, property value pairs are
%      applied to the GUI before CAESAR_OpeningFcn gets called.  An
%      unrecognized property name or invalid value makes property application
%      stop.  All inputs are passed to CAESAR_OpeningFcn via varargin.
%
%      *See GUI Options on GUIDE's Tools menu.  Choose "GUI allows only one
%      instance to run (singleton)".
%
% See also: GUIDE, GUIDATA, GUIHANDLES

% Edit the above text to modify the response to help CAESAR

% Last Modified by GUIDE v2.5 19-Feb-2016 17:45:05

% Begin initialization code - DO NOT EDIT
gui_Singleton = 1;
gui_State = struct('gui_Name',       mfilename, ...
  'gui_Singleton',  gui_Singleton, ...
  'gui_OpeningFcn', @CAESAR_OpeningFcn, ...
  'gui_OutputFcn',  @CAESAR_OutputFcn, ...
  'gui_LayoutFcn',  [] , ...
  'gui_Callback',   []);
if nargin && ischar(varargin{1})
  gui_State.gui_Callback = str2func(varargin{1});
end

if nargout
  [varargout{1:nargout}] = gui_mainfcn(gui_State, varargin{:});
else
  gui_mainfcn(gui_State, varargin{:});
end
% End initialization code - DO NOT EDIT


% --- Executes just before CAESAR is made visible.
function CAESAR_OpeningFcn(hObject, eventdata, handles, varargin)
% This function has no output args, see OutputFcn.
% hObject    handle to figure
% eventdata  reserved - to be defined in a future version of MATLAB
% handles    structure with handles and user data (see GUIDATA)
% varargin   command line arguments to CAESAR (see VARARGIN)

% Choose default command line output for CAESAR
handles.output = hObject;

% Update handles structure
guidata(hObject, handles);

% UIWAIT makes CAESAR wait for user response (see UIRESUME)
% uiwait(handles.figure1);


% --- Outputs from this function are returned to the command line.
function varargout = CAESAR_OutputFcn(hObject, eventdata, handles)
% varargout  cell array for returning output args (see VARARGOUT);
% hObject    handle to figure
% eventdata  reserved - to be defined in a future version of MATLAB
% handles    structure with handles and user data (see GUIDATA)

% Get default command line output from handles structure
varargout{1} = handles.output;


% --- Executes on button press in checkbox1.
function checkbox1_Callback(hObject, eventdata, handles)
% hObject    handle to checkbox1 (see GCBO)
% eventdata  reserved - to be defined in a future version of MATLAB
% handles    structure with handles and user data (see GUIDATA)

% Hint: get(hObject,'Value') returns toggle state of checkbox1


% --- Executes on button press in SampHyp.
function SampHyp_Callback(hObject, eventdata, handles)
% hObject    handle to SampHyp (see GCBO)
% eventdata  reserved - to be defined in a future version of MATLAB
% handles    structure with handles and user data (see GUIDATA)

% Hint: get(hObject,'Value') returns toggle state of SampHyp
if ~get(hObject,'Value')
  set(handles.SampTau_n,'Value',0)
  set(handles.SampTau_t,'Value',0)
  set(handles.SampTCs,'Value',0)
  set(handles.SaveTCs,'Value',0)
end

% --- Executes on button press in SampTau_n.
function SampTau_n_Callback(hObject, eventdata, handles)
% hObject    handle to SampTau_n (see GCBO)
% eventdata  reserved - to be defined in a future version of MATLAB
% handles    structure with handles and user data (see GUIDATA)

% Hint: get(hObject,'Value') returns toggle state of SampTau_n
if get(hObject,'Value')
  set(handles.SampHyp,'Value',1)
elseif ~get(handles.SampTau_n,'Value')&&...
    ~get(handles.SampTau_t,'Value')&&...
    ~get(handles.SampTCs,'Value')&&...
    ~get(handles.SaveTCs,'Value')
  set(handles.SampHyp,'Value',0)
end

% --- Executes on button press in SampTau_t.
function SampTau_t_Callback(hObject, eventdata, handles)
% hObject    handle to SampTau_t (see GCBO)
% eventdata  reserved - to be defined in a future version of MATLAB
% handles    structure with handles and user data (see GUIDATA)

% Hint: get(hObject,'Value') returns toggle state of SampTau_t
if get(hObject,'Value')
  set(handles.SampHyp,'Value',1)
elseif ~get(handles.SampTau_n,'Value')&&...
    ~get(handles.SampTau_t,'Value')&&...
    ~get(handles.SampTCs,'Value')&&...
    ~get(handles.SaveTCs,'Value')
  set(handles.SampHyp,'Value',0)
end

% --- Executes on button press in SampTCs.
function SampTCs_Callback(hObject, eventdata, handles)
% hObject    handle to SampTCs (see GCBO)
% eventdata  reserved - to be defined in a future version of MATLAB
% handles    structure with handles and user data (see GUIDATA)

% Hint: get(hObject,'Value') returns toggle state of SampTCs
if get(hObject,'Value')
  set(handles.SampHyp,'Value',1)
else
  set(handles.SaveTCs,'Value',0)
  if ~get(handles.SampTau_n,'Value')&&...
      ~get(handles.SampTau_t,'Value')&&...
      ~get(handles.SampTCs,'Value')&&...
      ~get(handles.SaveTCs,'Value')
    set(handles.SampHyp,'Value',0)
  end
end

% --- Executes on button press in SaveTCs.
function SaveTCs_Callback(hObject, eventdata, handles)
% hObject    handle to SaveTCs (see GCBO)
% eventdata  reserved - to be defined in a future version of MATLAB
% handles    structure with handles and user data (see GUIDATA)

% Hint: get(hObject,'Value') returns toggle state of SaveTCs
if get(hObject,'Value')
  set(handles.SampTCs,'Value',1)
  set(handles.SampHyp,'Value',1)
elseif ~get(handles.SampTau_n,'Value')&&...
    ~get(handles.SampTau_t,'Value')&&...
    ~get(handles.SampTCs,'Value')&&...
    ~get(handles.SaveTCs,'Value')
  set(handles.SampHyp,'Value',0)
end

% --- Executes on button press in pushbutton1.
function pushbutton1_Callback(hObject, eventdata, handles)
% hObject    handle to pushbutton1 (see GCBO)
% eventdata  reserved - to be defined in a future version of MATLAB
% handles    structure with handles and user data (see GUIDATA)


% --- Executes on button press in runSampler.
function runSampler_Callback(hObject, eventdata, handles)
% hObject    handle to runSampler (see GCBO)
% eventdata  reserved - to be defined in a future version of MATLAB
% handles    structure with handles and user data (see GUIDATA)
exportOpts_Callback(hObject, eventdata, handles)
fname = get(handles.DataFile,'String');
DataVar = get(handles.DataVar,'String');
AdjVar = get(handles.AdjVar,'String');
if ~(strcmp(fname,'Select file')||isempty(fname))
  fullfile = [get(handles.DataFile,'UserData') fname];
  if exist(fullfile,'file')&&~isempty(DataVar)&&~isempty(AdjVar)
    evalin('base',sprintf('load(''%s'',''%s'',''%s'')',fullfile,DataVar,AdjVar))
  else
    error('File not found or variables not specified')
  end
else
  if ~(evalin('base',sprintf('exist(''%s'',''var'')',DataVar))||evalin('base',sprintf('exist(''%s'',''var'')',AdjVar)))
    error('Data and/or adjacency variable not found')
  end
end

cmd = sprintf('[samples, model] = CAESAR_GP(%s,%s,opts);',DataVar,AdjVar);
fprintf('%s\n',cmd)
evalin('base',cmd)


% --- Executes on button press in SampParc.
function SampParc_Callback(hObject, eventdata, handles)
% hObject    handle to SampParc (see GCBO)
% eventdata  reserved - to be defined in a future version of MATLAB
% handles    structure with handles and user data (see GUIDATA)

% Hint: get(hObject,'Value') returns toggle state of SampParc


function var1val_Callback(hObject, eventdata, handles)
% hObject    handle to var1val (see GCBO)
% eventdata  reserved - to be defined in a future version of MATLAB
% handles    structure with handles and user data (see GUIDATA)

% Hints: get(hObject,'String') returns contents of var1val as text
%        str2double(get(hObject,'String')) returns contents of var1val as a double


% --- Executes during object creation, after setting all properties.
function var1val_CreateFcn(hObject, eventdata, handles)
% hObject    handle to var1val (see GCBO)
% eventdata  reserved - to be defined in a future version of MATLAB
% handles    empty - handles not created until after all CreateFcns called

% Hint: edit controls usually have a white background on Windows.
%       See ISPC and COMPUTER.
if ispc && isequal(get(hObject,'BackgroundColor'), get(0,'defaultUicontrolBackgroundColor'))
  set(hObject,'BackgroundColor','white');
end


function var2val_Callback(hObject, eventdata, handles)
% hObject    handle to var2val (see GCBO)
% eventdata  reserved - to be defined in a future version of MATLAB
% handles    structure with handles and user data (see GUIDATA)

% Hints: get(hObject,'String') returns contents of var2val as text
%        str2double(get(hObject,'String')) returns contents of var2val as a double


% --- Executes during object creation, after setting all properties.
function var2val_CreateFcn(hObject, eventdata, handles)
% hObject    handle to var2val (see GCBO)
% eventdata  reserved - to be defined in a future version of MATLAB
% handles    empty - handles not created until after all CreateFcns called

% Hint: edit controls usually have a white background on Windows.
%       See ISPC and COMPUTER.
if ispc && isequal(get(hObject,'BackgroundColor'), get(0,'defaultUicontrolBackgroundColor'))
  set(hObject,'BackgroundColor','white');
end


function mu0val_Callback(hObject, eventdata, handles)
% hObject    handle to mu0val (see GCBO)
% eventdata  reserved - to be defined in a future version of MATLAB
% handles    structure with handles and user data (see GUIDATA)

% Hints: get(hObject,'String') returns contents of mu0val as text
%        str2double(get(hObject,'String')) returns contents of mu0val as a double


% --- Executes during object creation, after setting all properties.
function mu0val_CreateFcn(hObject, eventdata, handles)
% hObject    handle to mu0val (see GCBO)
% eventdata  reserved - to be defined in a future version of MATLAB
% handles    empty - handles not created until after all CreateFcns called

% Hint: edit controls usually have a white background on Windows.
%       See ISPC and COMPUTER.
if ispc && isequal(get(hObject,'BackgroundColor'), get(0,'defaultUicontrolBackgroundColor'))
  set(hObject,'BackgroundColor','white');
end


function nuval_Callback(hObject, eventdata, handles)
% hObject    handle to nuval (see GCBO)
% eventdata  reserved - to be defined in a future version of MATLAB
% handles    structure with handles and user data (see GUIDATA)

% Hints: get(hObject,'String') returns contents of nuval as text
%        str2double(get(hObject,'String')) returns contents of nuval as a double


% --- Executes during object creation, after setting all properties.
function nuval_CreateFcn(hObject, eventdata, handles)
% hObject    handle to nuval (see GCBO)
% eventdata  reserved - to be defined in a future version of MATLAB
% handles    empty - handles not created until after all CreateFcns called

% Hint: edit controls usually have a white background on Windows.
%       See ISPC and COMPUTER.
if ispc && isequal(get(hObject,'BackgroundColor'), get(0,'defaultUicontrolBackgroundColor'))
  set(hObject,'BackgroundColor','white');
end


function a0val_Callback(hObject, eventdata, handles)
% hObject    handle to a0val (see GCBO)
% eventdata  reserved - to be defined in a future version of MATLAB
% handles    structure with handles and user data (see GUIDATA)

% Hints: get(hObject,'String') returns contents of a0val as text
%        str2double(get(hObject,'String')) returns contents of a0val as a double


% --- Executes during object creation, after setting all properties.
function a0val_CreateFcn(hObject, eventdata, handles)
% hObject    handle to a0val (see GCBO)
% eventdata  reserved - to be defined in a future version of MATLAB
% handles    empty - handles not created until after all CreateFcns called

% Hint: edit controls usually have a white background on Windows.
%       See ISPC and COMPUTER.
if ispc && isequal(get(hObject,'BackgroundColor'), get(0,'defaultUicontrolBackgroundColor'))
  set(hObject,'BackgroundColor','white');
end


function b0val_Callback(hObject, eventdata, handles)
% hObject    handle to b0val (see GCBO)
% eventdata  reserved - to be defined in a future version of MATLAB
% handles    structure with handles and user data (see GUIDATA)

% Hints: get(hObject,'String') returns contents of b0val as text
%        str2double(get(hObject,'String')) returns contents of b0val as a double


% --- Executes during object creation, after setting all properties.
function b0val_CreateFcn(hObject, eventdata, handles)
% hObject    handle to b0val (see GCBO)
% eventdata  reserved - to be defined in a future version of MATLAB
% handles    empty - handles not created until after all CreateFcns called

% Hint: edit controls usually have a white background on Windows.
%       See ISPC and COMPUTER.
if ispc && isequal(get(hObject,'BackgroundColor'), get(0,'defaultUicontrolBackgroundColor'))
  set(hObject,'BackgroundColor','white');
end


function Nsamples_Callback(hObject, eventdata, handles)
% hObject    handle to Nsamples (see GCBO)
% eventdata  reserved - to be defined in a future version of MATLAB
% handles    structure with handles and user data (see GUIDATA)

% Hints: get(hObject,'String') returns contents of Nsamples as text
%        str2double(get(hObject,'String')) returns contents of Nsamples as a double
val = str2double(get(hObject,'String'));
if isnan(val);
  set(hObject,'String','100')
else
  set(hObject,'String',num2str(max(1,round(val))))
end

% --- Executes during object creation, after setting all properties.
function Nsamples_CreateFcn(hObject, eventdata, handles)
% hObject    handle to Nsamples (see GCBO)
% eventdata  reserved - to be defined in a future version of MATLAB
% handles    empty - handles not created until after all CreateFcns called

% Hint: edit controls usually have a white background on Windows.
%       See ISPC and COMPUTER.
if ispc && isequal(get(hObject,'BackgroundColor'), get(0,'defaultUicontrolBackgroundColor'))
  set(hObject,'BackgroundColor','white');
end


function thinning_Callback(hObject, eventdata, handles)
% hObject    handle to thinning (see GCBO)
% eventdata  reserved - to be defined in a future version of MATLAB
% handles    structure with handles and user data (see GUIDATA)

% Hints: get(hObject,'String') returns contents of thinning as text
%        str2double(get(hObject,'String')) returns contents of thinning as a double
val = str2double(get(hObject,'String'));
if isnan(val);
  set(hObject,'String','1')
else
  set(hObject,'String',num2str(max(1,round(val))))
end


% --- Executes during object creation, after setting all properties.
function thinning_CreateFcn(hObject, eventdata, handles)
% hObject    handle to thinning (see GCBO)
% eventdata  reserved - to be defined in a future version of MATLAB
% handles    empty - handles not created until after all CreateFcns called

% Hint: edit controls usually have a white background on Windows.
%       See ISPC and COMPUTER.
if ispc && isequal(get(hObject,'BackgroundColor'), get(0,'defaultUicontrolBackgroundColor'))
  set(hObject,'BackgroundColor','white');
end


function RandClustInit_Callback(hObject, eventdata, handles)
% hObject    handle to RandClustInit (see GCBO)
% eventdata  reserved - to be defined in a future version of MATLAB
% handles    structure with handles and user data (see GUIDATA)

% Hints: get(hObject,'String') returns contents of RandClustInit as text
%        str2double(get(hObject,'String')) returns contents of RandClustInit as a double
val = str2double(get(hObject,'String'));
if isnan(val);
  set(hObject,'String','50')
else
  set(hObject,'String',num2str(max(1,round(val))))
end


% --- Executes during object creation, after setting all properties.
function RandClustInit_CreateFcn(hObject, eventdata, handles)
% hObject    handle to RandClustInit (see GCBO)
% eventdata  reserved - to be defined in a future version of MATLAB
% handles    empty - handles not created until after all CreateFcns called

% Hint: edit controls usually have a white background on Windows.
%       See ISPC and COMPUTER.
if ispc && isequal(get(hObject,'BackgroundColor'), get(0,'defaultUicontrolBackgroundColor'))
  set(hObject,'BackgroundColor','white');
end


function Verbosity_Callback(hObject, eventdata, handles)
% hObject    handle to Verbosity (see GCBO)
% eventdata  reserved - to be defined in a future version of MATLAB
% handles    structure with handles and user data (see GUIDATA)

% Hints: get(hObject,'String') returns contents of Verbosity as text
%        str2double(get(hObject,'String')) returns contents of Verbosity as a double
val = str2double(get(hObject,'String'));
if isnan(val);
  set(hObject,'String','1')
else
  set(hObject,'String',num2str(min(2,max(0,round(val)))))
end


% --- Executes during object creation, after setting all properties.
function Verbosity_CreateFcn(hObject, eventdata, handles)
% hObject    handle to Verbosity (see GCBO)
% eventdata  reserved - to be defined in a future version of MATLAB
% handles    empty - handles not created until after all CreateFcns called

% Hint: edit controls usually have a white background on Windows.
%       See ISPC and COMPUTER.
if ispc && isequal(get(hObject,'BackgroundColor'), get(0,'defaultUicontrolBackgroundColor'))
  set(hObject,'BackgroundColor','white');
end


% --- Executes on button press in exportOpts.
function exportOpts_Callback(hObject, eventdata, handles)
% hObject    handle to exportOpts (see GCBO)
% eventdata  reserved - to be defined in a future version of MATLAB
% handles    structure with handles and user data (see GUIDATA)
inputs = {};
inputs{1} = 'steps';inputs{2} = str2double(get(handles.Nsamples,'String'));
inputs{3} = 'thinning';inputs{4} = str2double(get(handles.thinning,'String'));
inputs{5} = 'cLinks_random_init';inputs{6} = str2double(get(handles.RandClustInit,'String'));
inputs{7} = 'sample_Z';inputs{8} = get(handles.SampParc,'Value');
inputs{9} = 'sample_C';inputs{10} = get(handles.SampTCs,'Value');
inputs{11} = 'hyp.sample_tau_n';inputs{12} = get(handles.SampTau_n,'Value');
inputs{13} = 'hyp.sample_tau_t';inputs{14} = get(handles.SampTau_t,'Value');
inputs{15} = 'save_tcs';inputs{16} = get(handles.SaveTCs,'Value');

fname = get(handles.DataFile,'String');
TimeVar = get(handles.TimeVar,'String');
if ~(strcmp(fname,'Select file')||isempty(fname))
  fullfile = [get(handles.DataFile,'UserData') fname];
  if exist(fullfile,'file')&&~isempty(TimeVar)
    Time = load(fullfile,TimeVar);
  else
    warning('File not found')
  end
else
  if evalin('base',sprintf('exist(''%s'',''var'')',TimeVar))
    Time.(TimeVar) = evalin('base',TimeVar);
  end
end

PriorType = find([get(handles.NormalPrior,'Value') get(handles.NormalGammaPrior,'Value') get(handles.GPfiltPrior,'Value') get(handles.GPbatchPrior,'Value')]);
switch PriorType
  case 1
    inputs{17} = 'hyp.prior_type';inputs{18} = 'Normal';
    inputs{19} = 'hyp.a_q0';inputs{20} = str2double(get(handles.var1val,'String'));
    inputs{21} = 'hyp.tau_q0';inputs{22} = str2double(get(handles.var2val,'String'));
  case 2
    inputs{17} = 'hyp.prior_type';inputs{18} = 'NormalGamma';
    inputs{19} = 'hyp.kappa0';inputs{20} = str2double(get(handles.var1val,'String'));
    inputs{21} = 'hyp.mu0';inputs{22} = str2double(get(handles.mu0val,'String'));
  case 3
    inputs{17} = 'hyp.prior_type';inputs{18} = 'Matern';
    inputs{19} = 'hyp.magnSigma2';inputs{20} = str2double(get(handles.var1val,'String'));
    inputs{21} = 'hyp.lengthScale';inputs{22} = str2double(get(handles.var2val,'String'));
    if exist('Time','var')
      inputs{33} = 'hyp.dt';inputs{34} = Time.(TimeVar);
    end
  case 4
    inputs{17} = 'hyp.prior_type';inputs{18} = 'gp_batch';
    inputs{19} = 'hyp.magnSigma2';inputs{20} = str2double(get(handles.var1val,'String'));
    inputs{21} = 'hyp.lengthScale';inputs{22} = str2double(get(handles.var2val,'String'));
    if exist('Time','var')
      inputs{33} = 'hyp.t';inputs{34} = Time.(TimeVar);
    end
end
inputs{23} = 'hyp.nu';inputs{24} = str2double(get(handles.nuval,'String'));
inputs{25} = 'hyp.a0';inputs{26} = str2double(get(handles.a0val,'String'));
inputs{27} = 'hyp.b0';inputs{28} = str2double(get(handles.b0val,'String'));
Verbosity = str2double(get(handles.Verbosity,'String'));
if Verbosity>0
  inputs{29} = 'verbose';inputs{30} = 1;
  if Verbosity>1
    inputs{31} = 'verbose2';inputs{32} = 1;
  else
    inputs{31} = 'verbose2';inputs{32} = 0;
  end
else
  inputs{29} = 'verbose';inputs{30} = 0;
  inputs{31} = 'verbose2';inputs{32} = 0;
end
AdvSet = get(handles.AdvSet,'UserData');
if isempty(AdvSet);AdvSet = {};end
opts = setPMCopts(inputs{:},AdvSet{:});
assignin('base','opts',opts)


% --- Executes on button press in NormalPrior.
function NormalPrior_Callback(hObject, eventdata, handles)
% hObject    handle to NormalPrior (see GCBO)
% eventdata  reserved - to be defined in a future version of MATLAB
% handles    structure with handles and user data (see GUIDATA)

% Hint: get(hObject,'Value') returns toggle state of NormalPrior
if get(hObject,'Value')
  set(handles.var1label,'String','a_q0')
  set(handles.var1val,'String','2')
  set(handles.var2label,'String','tau_q0')
  set(handles.var2val,'String','1')
end


% --- Executes on button press in NormalGammaPrior.
function NormalGammaPrior_Callback(hObject, eventdata, handles)
% hObject    handle to NormalGammaPrior (see GCBO)
% eventdata  reserved - to be defined in a future version of MATLAB
% handles    structure with handles and user data (see GUIDATA)

% Hint: get(hObject,'Value') returns toggle state of NormalGammaPrior
if get(hObject,'Value')
  set(handles.var1label,'String','kappa_0')
  set(handles.var1val,'String','1')
  set(handles.var2label,'String','n/a')
  set(handles.var2val,'String','n/a')
end

% --- Executes on button press in GPfiltPrior.
function GPfiltPrior_Callback(hObject, eventdata, handles)
% hObject    handle to GPfiltPrior (see GCBO)
% eventdata  reserved - to be defined in a future version of MATLAB
% handles    structure with handles and user data (see GUIDATA)

% Hint: get(hObject,'Value') returns toggle state of GPfiltPrior
if get(hObject,'Value')
  set(handles.var1label,'String','Magnitude sigma^2')
  set(handles.var1val,'String','0.1')
  set(handles.var2label,'String','Length scale')
  set(handles.var2val,'String','3.6')
end

% --- Executes on button press in GPbatchPrior.
function GPbatchPrior_Callback(hObject, eventdata, handles)
% hObject    handle to GPbatchPrior (see GCBO)
% eventdata  reserved - to be defined in a future version of MATLAB
% handles    structure with handles and user data (see GUIDATA)

% Hint: get(hObject,'Value') returns toggle state of GPbatchPrior
if get(hObject,'Value')
  set(handles.var1label,'String','Magnitude sigma^2')
  set(handles.var1val,'String','0.1')
  set(handles.var2label,'String','Length scale')
  set(handles.var2val,'String','3.6')
end


function DataFile_Callback(hObject, eventdata, handles)
% hObject    handle to DataFile (see GCBO)
% eventdata  reserved - to be defined in a future version of MATLAB
% handles    structure with handles and user data (see GUIDATA)

% Hints: get(hObject,'String') returns contents of DataFile as text
%        str2double(get(hObject,'String')) returns contents of DataFile as a double


% --- Executes during object creation, after setting all properties.
function DataFile_CreateFcn(hObject, eventdata, handles)
% hObject    handle to DataFile (see GCBO)
% eventdata  reserved - to be defined in a future version of MATLAB
% handles    empty - handles not created until after all CreateFcns called

% Hint: edit controls usually have a white background on Windows.
%       See ISPC and COMPUTER.
if ispc && isequal(get(hObject,'BackgroundColor'), get(0,'defaultUicontrolBackgroundColor'))
  set(hObject,'BackgroundColor','white');
end


% --- Executes on button press in pushbutton6.
function pushbutton6_Callback(hObject, eventdata, handles)
% hObject    handle to pushbutton6 (see GCBO)
% eventdata  reserved - to be defined in a future version of MATLAB
% handles    structure with handles and user data (see GUIDATA)
filterspec = get(handles.DataFile,'UserData');
if ~ischar(filterspec)
  filterspec = '';
end
[filename, pathname] = uigetfile();
if ischar(filename)
  set(handles.DataFile,'String',filename,'UserData',pathname)
end
list = whos('-file',[pathname filename]);
list = {list.name};
[ind, ok] = listdlg('ListString',list,'SelectionMode','single','PromptString','Please select the data variable','ListSize',[300 160]);
if ok
  set(handles.DataVar,'String',list{ind})
end
[ind, ok] = listdlg('ListString',list,'SelectionMode','single','PromptString','Please select the adjacency variable','ListSize',[300 160]);
if ok
  set(handles.AdjVar,'String',list{ind})
end
[ind, ok] = listdlg('ListString',list,'SelectionMode','single','PromptString','Please select the time variable','ListSize',[300 160]);
if ok
  set(handles.TimeVar,'String',list{ind})
end

function DataVar_Callback(hObject, eventdata, handles)
% hObject    handle to DataVar (see GCBO)
% eventdata  reserved - to be defined in a future version of MATLAB
% handles    structure with handles and user data (see GUIDATA)

% Hints: get(hObject,'String') returns contents of DataVar as text
%        str2double(get(hObject,'String')) returns contents of DataVar as a double


% --- Executes during object creation, after setting all properties.
function DataVar_CreateFcn(hObject, eventdata, handles)
% hObject    handle to DataVar (see GCBO)
% eventdata  reserved - to be defined in a future version of MATLAB
% handles    empty - handles not created until after all CreateFcns called

% Hint: edit controls usually have a white background on Windows.
%       See ISPC and COMPUTER.
if ispc && isequal(get(hObject,'BackgroundColor'), get(0,'defaultUicontrolBackgroundColor'))
  set(hObject,'BackgroundColor','white');
end


function AdjVar_Callback(hObject, eventdata, handles)
% hObject    handle to AdjVar (see GCBO)
% eventdata  reserved - to be defined in a future version of MATLAB
% handles    structure with handles and user data (see GUIDATA)

% Hints: get(hObject,'String') returns contents of AdjVar as text
%        str2double(get(hObject,'String')) returns contents of AdjVar as a double


% --- Executes during object creation, after setting all properties.
function AdjVar_CreateFcn(hObject, eventdata, handles)
% hObject    handle to AdjVar (see GCBO)
% eventdata  reserved - to be defined in a future version of MATLAB
% handles    empty - handles not created until after all CreateFcns called

% Hint: edit controls usually have a white background on Windows.
%       See ISPC and COMPUTER.
if ispc && isequal(get(hObject,'BackgroundColor'), get(0,'defaultUicontrolBackgroundColor'))
  set(hObject,'BackgroundColor','white');
end


function TimeVar_Callback(hObject, eventdata, handles)
% hObject    handle to TimeVar (see GCBO)
% eventdata  reserved - to be defined in a future version of MATLAB
% handles    structure with handles and user data (see GUIDATA)

% Hints: get(hObject,'String') returns contents of TimeVar as text
%        str2double(get(hObject,'String')) returns contents of TimeVar as a double

% --- Executes during object creation, after setting all properties.
function TimeVar_CreateFcn(hObject, eventdata, handles)
% hObject    handle to TimeVar (see GCBO)
% eventdata  reserved - to be defined in a future version of MATLAB
% handles    empty - handles not created until after all CreateFcns called

% Hint: edit controls usually have a white background on Windows.
%       See ISPC and COMPUTER.
if ispc && isequal(get(hObject,'BackgroundColor'), get(0,'defaultUicontrolBackgroundColor'))
  set(hObject,'BackgroundColor','white');
end


% --- Executes on button press in AdvSet.
function AdvSet_Callback(hObject, eventdata, handles)
% hObject    handle to AdvSet (see GCBO)
% eventdata  reserved - to be defined in a future version of MATLAB
% handles    structure with handles and user data (see GUIDATA)

if ~isfield(handles,'AdvSet_open')||~ishandle(handles.AdvSet_open)
  handles.AdvSet_open = AdvSetEdit(hObject);
elseif ishandle(handles.AdvSet_open)
  figure(handles.AdvSet_open)
end
% set(handles.TimeVar,'UserData',d)
guidata(hObject,handles)


% --- Executes on button press in LoadModel.
function LoadModel_Callback(hObject, eventdata, handles)
% hObject    handle to LoadModel (see GCBO)
% eventdata  reserved - to be defined in a future version of MATLAB
% handles    structure with handles and user data (see GUIDATA)

answer = listdlg('ListString',{'Load from file','Variable in workspace'},'SelectionMode','Single','ListSize',[200 60]);
opts = [];

if ~isempty(answer)
  switch answer
    case 1
      [filename, pathname] = uigetfile();
      list = whos('-file',[pathname filename]);
      list = {list.name};
      [ind, ok] = listdlg('ListString',list,'SelectionMode','single','PromptString','Please select the model variable','ListSize',[300 160]);
      if ok
        tmp = load([pathname filename],list{ind});
        if isfield(tmp.(list{ind}),'opts')
          opts = tmp.(list{ind}).opts;
          opts.hyp = tmp.(list{ind}).hyp;
          opts.Pi = tmp.(list{ind}).Pi;
          opts.cLinks = tmp.(list{ind}).cLinks;
          opts.allLLs = tmp.(list{ind}).allLLs;
        else
          opts = tmp.(list{ind});
        end
      end
    case 2
      list = evalin('base','whos');
      list = {list.name};
      [ind, ok] = listdlg('ListString',list,'SelectionMode','single','PromptString','Please select the model variable','ListSize',[300 160]);
      if ok
        tmp = evalin('base',list{ind});
        if isfield(tmp,'opts')
          opts = tmp.opts;
          opts.hyp = tmp.hyp;
          opts.Pi = tmp.Pi;
          opts.cLinks = tmp.cLinks;
          opts.allLLs = tmp.allLLs;
        else
          opts = tmp;
        end
      end
  end
end

if ~isempty(opts)
  if isfield(opts,'steps');set(handles.Nsamples,'String',num2str(opts.steps));opts=rmfield(opts,'steps');end
  if isfield(opts,'thinning');set(handles.thinning,'String',num2str(opts.thinning));opts=rmfield(opts,'thinning');end
  if isfield(opts,'cLinks_random_init');set(handles.RandClustInit,'String',num2str(opts.cLinks_random_init));opts=rmfield(opts,'cLinks_random_init');end
  samplehyp = false(3,1);sampletc = false;
  if isfield(opts,'sample_Z');set(handles.SampParc,'Value',opts.sample_Z);opts=rmfield(opts,'sample_Z');end
  if isfield(opts,'sample_C');set(handles.SampTCs,'Value',opts.sample_C);samplehyp(1)=opts.sample_C;opts=rmfield(opts,'sample_C');end
  if isfield(opts.hyp,'sample_tau_n');set(handles.SampTau_n,'Value',opts.hyp.sample_tau_n);samplehyp(2)=opts.hyp.sample_tau_n;opts.hyp=rmfield(opts.hyp,'sample_tau_n');end
  if isfield(opts.hyp,'sample_tau_t');set(handles.SampTau_t,'Value',opts.hyp.sample_tau_t);samplehyp(3)=opts.hyp.sample_tau_t;opts.hyp=rmfield(opts.hyp,'sample_tau_t');end
  if isfield(opts,'save_tcs');set(handles.SaveTCs,'Value',opts.save_tcs);sampletc=opts.save_tcs;opts=rmfield(opts,'save_tcs');end
  if sampletc;set(handles.SampTCs,'Value',1);samplehyp(1)=true;end
  if any(samplehyp);set(handles.SampHyp,'Value',1);end
  if isfield(opts.hyp,'prior_type')
    switch opts.hyp.prior_type
      case 'Normal'
        set(handles.NormalPrior,'Value',1)
        if isfield(opts.hyp,'a_q0');set(handles.var1val,'String',num2str(opts.hyp.a_q0));opts.hyp=rmfield(opts.hyp,'a_q0');end
        if isfield(opts.hyp,'tau_q0');set(handles.var2val,'String',num2str(opts.hyp.tau_q0));opts.hyp=rmfield(opts.hyp,'tau_q0');end
      case 'NormalGamma'
        set(handles.NormalGammaPrior,'Value',1)
        if isfield(opts.hyp,'kappa0');set(handles.var1val,'String',num2str(opts.hyp.kappa0));opts.hyp=rmfield(opts.hyp,'kappa0');end
        if isfield(opts.hyp,'mu0');set(handles.mu0val,'String',num2str(opts.hyp.mu0));opts.hyp=rmfield(opts.hyp,'mu0');end
      case 'Matern'
        set(handles.GPfiltPrior,'Value',1)
        if isfield(opts.hyp,'magnSigma2');set(handles.var1val,'String',num2str(opts.hyp.magnSigma2));opts.hyp=rmfield(opts.hyp,'magnSigma2');end
        if isfield(opts.hyp,'lengthScale');set(handles.var2val,'String',num2str(opts.hyp.lengthScale));opts.hyp=rmfield(opts.hyp,'lengthScale');end
        %         if exist('Time','var')
        %           inputs{33} = 'hyp.dt';inputs{34} = Time.(TimeVar);
        %         end
      case 'gp_batch'
        set(handles.GPbatchPrior,'Value',1)
        if isfield(opts.hyp,'magnSigma2');set(handles.var1val,'String',num2str(opts.hyp.magnSigma2));opts.hyp=rmfield(opts.hyp,'magnSigma2');end
        if isfield(opts.hyp,'lengthScale');set(handles.var2val,'String',num2str(opts.hyp.lengthScale));opts.hyp=rmfield(opts.hyp,'lengthScale');end
        if isfield(opts.hyp,'cf');
          set(handles.var1val,'String',num2str(opts.hyp.cf.magnSigma2));
          set(handles.var2val,'String',num2str(opts.hyp.cf.lengthScale));
          opts.hyp=rmfield(opts.hyp,'cf');
        end
        %         if exist('Time','var')
        %           inputs{33} = 'hyp.t';inputs{34} = Time.(TimeVar);
        %         end
      otherwise
        warning('Prior type not supported in gui version')
    end
    opts.hyp=rmfield(opts.hyp,'prior_type');
  end
  if isfield(opts.hyp,'nu');set(handles.nuval,'String',num2str(opts.hyp.nu));opts.hyp=rmfield(opts.hyp,'nu');end
  if isfield(opts.hyp,'a0');set(handles.a0val,'String',num2str(opts.hyp.a0));opts.hyp=rmfield(opts.hyp,'a0');end
  if isfield(opts.hyp,'b0');set(handles.b0val,'String',num2str(opts.hyp.b0));opts.hyp=rmfield(opts.hyp,'b0');end
  if isfield(opts,'verbose');
    Verbosity=opts.verbose;
    if isfield(opts,'verbose2')
      if opts.verbose2
        Verbosity=2;
      end
      opts=rmfield(opts,'verbose2');
    end
    set(handles.Verbosity,'String',num2str(Verbosity));
    opts=rmfield(opts,'verbose');
  end
  OptsF = fieldnames(opts);
  HypF = fieldnames(opts.hyp);
  AdvSet = cell(2,length(OptsF));
  i = 1;
  for fo = 1:length(OptsF)
    if strcmp(OptsF{fo},'hyp')
      if ~isempty(HypF)
        for fh = 1:length(HypF)
          AdvSet{1,i} = ['hyp.' HypF{fh}];
          AdvSet{2,i} = opts.hyp.(HypF{fh});
          i = i+1;
        end
      end
    else
      AdvSet{1,i} = OptsF{fo};
      AdvSet{2,i} = opts.(OptsF{fo});
      i = i+1;
    end
  end
  set(handles.AdvSet,'UserData',AdvSet)
end
