# Supplementary material for: Let’s Not Waste Time: Using Temporal Information in Clustered Activity Estimation with Spatial Adjacency Restrictions (CAESAR) for Parcellating FMRI Data
Source: PLoS One. 2016 Dec 9;11(12):e0164703. doi: 10.1371/journal.pone.0164703 (PMC5147788; doi:10.1371/journal.pone.0164703)
Supplement: S1 Code — (ZIP) [file pone.0164703.s002.zip › CAESAR/CAESAR_GP.m]

function [samples, model] = PMC_ddCRP_GP(X,A,opts)

%%%%%%%%%%%%%%%%%%
% default settings
%%%%%%%%%%%%%%%%%%
if ~iscell(X)
  X = {X};
end
X = X(:);
D = numel(X);
[T, N] = cellfun(@size,X);
if exist('opts','var')&&isfield(opts,'hyp')&&isfield(opts.hyp,'t')
  ts = cellfun(@length,{opts.hyp.t});
  if any(T(:)~=ts(:))&&all(N(:)==ts(:))
    for d = 1:D
      X{d} = X{d}';
    end
    [T, N] = cellfun(@size,X);
  elseif any(T(:)~=ts(:))
    error('Number of timestamps do not match either data dimension')
  end
end
for d = 1:D
  X{d} = (double(X{d})); % need double for accuracy of cluster likelihood zscore
  X{d} = bsxfun(@rdivide,bsxfun(@minus,X{d},mean(X{d})),std(X{d}));
end
Xsq = cell(size(X));
X0 = X;
N = N(1);
steps = 1;
thinning = 1;
temp = 1;
verbose = 1;
verbose2 = 0; % output from ddCRP_GPgensamp
sample_Z = 1;
sample_C = 0;
cLinks_random_init=0;
sample_Z_start=1;
% cLinks = 1:N; % all voxels in a separate singleton cluster
save_tcs=1;
strategy = 'Normal'; % 'Clust' 'Single'
selection = [];
tailor = 0;

% StatLic = license('checkout','Statistics_Toolbox');

% hyperparameters for CRP
hyp.alpha = 1;

% NormalGamma for time series
hyp.mu0 = 0;
hyp.kappa0 = 1/(1.0^2);

% noise prior
hyp.a0 = 1.1;
hyp.b0 = hyp.a0*0.5^2;

% time series prior for independent priors
hyp.tau_q0=1/(1.0^2);
hyp.a_q0 = 1.1;
hyp.b_q0 = hyp.a_q0*1^2;

% Normal and Student-t
hyp.nu = 4;
hyp.tau_n=1./(0.9^2);
hyp.tau_t = ones(T(1),1);

% default for temporal priors
hyp.magnSigma2=0.1^2;
hyp.lengthScale=50;

% default sampling for hypers
hyp.prior_type = 'NormalGamma';
hyp.sample_hyp = 0;
hyp.sample_tau_n = 0;
hyp.sample_tau_t = 0;
hyp.sample_tau_q0 = 0;
hyp.sample_gp = 0;

% get user supplied options
if nargin > 2
  fld = fieldnames(opts);
  for i = 1:length(fld)
    if strcmp('hyp',fld{i})
      hyp = hyp(ones(numel(opts.hyp),1));
      hypfld = fieldnames(opts.hyp);
      for j = 1:length(hypfld)
        eval(sprintf('[hyp(:).%s] = opts.hyp.%s;',hypfld{j},hypfld{j}))
      end
    else
      eval(sprintf('%s = opts.%s;',fld{i},fld{i}))
    end
  end
end

if numel(hyp)~=D
  hyp = hyp(ones(1,D));
end
% options for ddCRP_GPgensamp
opt.temp = temp;
opt.verbose = verbose2;
opt.steps = thinning;
opt.strategy = strategy;

for d = 1:D
  % settings for noise hypers
  if hyp(d).sample_tau_n || hyp(d).sample_tau_t || hyp(d).sample_gp || hyp(d).sample_tau_q0
    hyp(d).sample_hyp=1;
  else
    hyp(d).sample_hyp=0;
  end
  hyp(d).tau_s=hyp(d).tau_n*hyp(d).tau_t;
  
  % settings for GP time-series prior
  switch hyp(d).prior_type
    case 'NormalGamma'
      hyp(d).sample_hyp=0;
      hyp(d).sample_C=0;
    case 'Normal'
      
    case 'Wiener'
      % Wiener velocity
      dt=hyp(d).dt; % dt=1/Fs;
      Ak=[1 dt; 0 1];
      qc=hyp(d).magnSigma2; %0.01^2;
      Qk=qc*dt*[dt^2 /3, dt/2; dt/2 1];
      Hi=[1 0];
      %H=repmat(Hi,N,1);
      
      hyp(d).Ak=Ak;
      hyp(d).Qk=Qk;
      hyp(d).Hi=Hi;
      hyp(d).m0=zeros(2,1);
      hyp(d).P0=diag([1, 0.5].^2);
    case 'Matern'
      % Matern nu=3/2
      dt=hyp(d).dt; % dt=1/Fs;
      magnSigma2=hyp(d).magnSigma2;
      lengthScale=hyp(d).lengthScale;
      lambda=sqrt(3)/lengthScale; % lambda=sqrt(2*nu)/lengtScale
      Ak=[1+lambda*dt, dt; -lambda^2 *dt, 1-lambda*dt]*exp(-lambda*dt);
      q1=exp(2*lambda*dt) -2*lambda^2 *dt^2 -1;
      q2=2*lambda^3 *dt^2;
      Qk=[q1-2*lambda*dt, q2; q2, (q1+2*lambda*dt)*lambda^2]*exp(-2*lambda*dt);
      Qk=Qk*magnSigma2;
      Hi=[1 0];
      
      hyp(d).Ak=Ak;
      hyp(d).Qk=Qk;
      hyp(d).Hi=Hi;
      
      % initial state
      hyp(d).m0=zeros(2,1);
      %hyp(d).P0=diag([1, 0.5].^2);
      
      %kf=magnSigma2 * (1+lambda*t) .* exp(-lambda*t);
      %d2kf=magnSigma2 * lambda^2 * (1-lambda*t) .* exp(-lambda*t);
      hyp(d).P0=diag(magnSigma2*[1 lambda^2]);
      
    case 'gp_batch'
      if ~isfield(hyp,'cf')||isempty(hyp(d).cf)
        hyp(d).cf=gpcf_matern32('magnSigma2',hyp(d).magnSigma2,'lengthScale',hyp(d).lengthScale);
      end
      if ~isfield(hyp,'Kt')||isempty(hyp(d).Kt)
        hyp(d).t = hyp(d).t(:); % make sure timestamps are in a column vector
        % create covariance matrix
        hyp(d).Kt=hyp(d).cf.fh.trcov(hyp(d).cf,hyp(d).t);
        [hyp(d).UKt,hyp(d).DKt]=eig(hyp(d).Kt);
        hyp(d).DKt=diag(hyp(d).DKt);
        
        % par 1
        %tmp=sqrt(hyp(d).tau_s(:));
        %[hyp(d).Ut,hyp(d).Dt]=eig(bsxfun(@times,bsxfun(@times,hyp(d).Kt,tmp),tmp'));
        %hyp(d).Dt=diag(hyp(d).Dt);
        
        % par 2
        tmp=sqrt(hyp(d).tau_s(:));
        hyp(d).At=bsxfun(@times,tmp,bsxfun(@times,hyp(d).UKt,sqrt(hyp(d).DKt)')*hyp(d).UKt');
        [hyp(d).Ut,hyp(d).Dt]=eig(hyp(d).At'*hyp(d).At);
        hyp(d).Dt=diag(hyp(d).Dt);
      end
      if ~isfield(hyp,'logDSt')||isempty(hyp(d).logDSt)
        hyp(d).logDSt=-sum(log(hyp(d).tau_s));
      end
    otherwise
  end
  
  % precompute transformed data for singleClustLL
%   X0=X; % store original data
  if strcmp(hyp(d).prior_type,'gp_batch')
    X{d}=bsxfun(@times,X0{d},sqrt(hyp(d).tau_s));
    Xsq{d} = sum(X{d}.^2,1); % precompute column sums
    X{d}=(hyp(d).Ut'*hyp(d).At')*X{d}; % precompute transformed data
  else
    Xsq{d} = X{d}.^2;
  end
end
%%%%%%%%%%%%%%%%%%%%%%
% initial cLinks and Pi
%%%%%%%%%%%%%%%%%%%%%%
if exist('cLinks','var')
  cLinks = double(cLinks);
end

% set up neighbor lists
for i = 1:length(A)
  A{i} = A{i}(:)';
  A{i} = A{i}(A{i}~=i);
end

% handle for built-in ismember
if exist('_ismemberoneoutput','builtin')
  fh_ismember=@(x1,x2) builtin('_ismemberoneoutput',x1,x2);
else
  fh_ismember=@(x1,x2) ismember(x1,x2);
end

% random init for cLinks
if cLinks_random_init>0&&~(exist('Pi','var')||exist('cLinks','var'))
  [cLinks,Pi,ok]=init_cLink({A},cLinks_random_init);
  if all(ok)
    cLinks=cLinks{1};
    Pi=Pi{1};
  else
    cLinks=1:N;
    Pi=(1:N)';
  end
  elseif ~exist('cLinks','var')
    cLinks = 1:N;
end


if exist('Pi','var')
  % Pi provided
  Pi = double(Pi);
  recompute_allLLs=false;
  if ~exist('cLinks','var')
    cLinks = Pi2cLink(Pi,A);
  end
else
  % generate Pi from cLinks
  Pi = link2Pi(cLinks);
  recompute_allLLs=true;
end

K = max(Pi);
ClustMembers = cell(1,K);
for k = 1:K
  ClustMembers{k} = find(Pi==k)';
end

cLinks = cLinks(:)';
opt.Pi = Pi;
opt.ClustMembers = ClustMembers;
K = max(Pi);

% Calculate the single clust LLs
if recompute_allLLs || ~exist('allLLs','var')
  disp('New LLs')
  opt.allLLs = zeros(numel(Pi),D);
  for k = 1:K
    for d = 1:D
      opt.allLLs(k,d) = singleClustLL_GP(X{d}(:,Pi==k),Xsq{d}(:,Pi==k),hyp(d));
    end
  end
else
  try
    opt.allLLs=[allLLs; zeros(N-size(allLLs,1),d)];
  catch
    opt.allLLs=[allLLs'; zeros(N-size(allLLs,2),d)];
  end
end

% check allLLs
% for k = 1:K
%   tmp(k) = singleClustLL_GP(X(:,Pi==k),Xsq(:,Pi==k),hyp);
% end
% [tmp(:) opt.allLLs(1:K)]*[1 0 1; 0 1 -1]

%%%%%%%%%%%%%%%
% sampling loop
%%%%%%%%%%%%%%%

samples = cell(steps,10); % for storing results

if verbose
  if ~strcmp(hyp(1).prior_type,'NormalGamma')&&D==1
    fprintf('Initialised with %d clusters; sigma_n=%.3f\n',K,mean(1./sqrt(hyp(1).tau_s)))
  else
    fprintf('Initialised with %d clusters\n',K)
  end
end

for s = 1:steps
  if verbose; fprintf('Sample %d',s); end
  LP0 = zeros(D,1);
  log_qhyp = zeros(D,1);
  log_pj = zeros(D,1);
  %%%%%%%%%%%%%%%%%%%%%%%%%%%%%%%%%%%%%%
  % sample cluster time series or hypers
  if sample_C
    if verbose; fprintf('; Sampling hypers'); end
  end
  for d = 1:D
    if sample_C || hyp(d).sample_hyp
      if verbose; fprintf('.'); end
      [hyp(d),sample_i,LP0(d),X{d},Xsq{d}]=sample_hypers(X0{d},X{d},Xsq{d},Pi,hyp(d),opt.allLLs(:,d));
      
      for i = 1:3
        samples{s,i+4}(d) = sample_i(i);
      end
      if save_tcs
        for i = 1:3
          samples{s,i+7}(d) = sample_i(i+4);
        end
      end
      log_qhyp(d)=sample_i{4}(1);
      log_pj(d)=sample_i{4}(2);
      
      % evaluate and store marginal likelihood
      % and pass single cluster likelihoods to next iteration
      for k = 1:K
        opt.allLLs(k,d) = singleClustLL_GP(X{d}(:,Pi==k),Xsq{d}(:,Pi==k),hyp(d));
      end
    else
      log_qhyp(d)=0;
      log_pj(d)=0;
      LP0(d)=getLP0(hyp(d),T(d));
      
      if ~strcmp(hyp(d).prior_type,'NormalGamma')
        samples{s,5}{d} = hyp.tau_n;
        samples{s,6}{d} = hyp.tau_t;
        samples{s,7}{d} = hyp.tau_q0;
      end
    end
  end
  
  if ~strcmp(hyp(1).prior_type,'NormalGamma')&&D==1
    fprintf('; sigma_n=%.3f',mean(1./sqrt(hyp.tau_s)))
  end
  
  if sample_Z && s>=sample_Z_start
    if verbose; fprintf('; Sampling assignments'); end
    % select links to sample
    switch strategy
      case 'Normal'
        opt.SampleInds = 1:N;
      case 'Clust'
        if isempty(selection)
          opt.SampleInds = find(Pi==randi(K));
        else
          opt.SampleInds = find(Pi==Pi(selection));
        end
      case 'Single'
        if isempty(selection)
          opt.SampleInds = randi(N);
        else
          opt.SampleInds = selection;
        end
    end
    % sample links
    if tailor
      [cLinks,Pi,opt.ClustMembers,log_qcl,opt.allLLs] = PMC_Tailor_GP(X,Xsq,cLinks,A,hyp,opt);
    else
      [cLinks,Pi,opt.ClustMembers,log_qcl,opt.allLLs] = ddCRP_GPgensamp(X,Xsq,cLinks,A,hyp,opt);
    end
    log_qcl=sum(log_qcl);
    opt.Pi=Pi;
    K=max(Pi);
  else
    log_qcl=0;
  end
  samples{s,1} = cLinks;
  samples{s,2} = Pi;
  
  % evaluate and store marginal likelihood
  %[LP,opt.allLLs] = LPddCRP_NG_v2(X,Xsq,A,cLinks,Pi,hyp);
  LP = cellfun(@LPddCRP_GP,X,Xsq,repmat({A},D,1),repmat({cLinks},D,1),repmat({Pi},D,1),num2cell(hyp(:)),repmat({1},D,1),cell(D,1));
  LP = sum(LP)+sum(sum(opt.allLLs(1:K,:)));
  LP = LP + sum(LP0);
  samples{s,3}=LP;
  
  % importance weight
  log_w1=sum(log_pj)-sum(log_qhyp);
  log_w2=LP-log_qcl;
  samples{s,4}=[log_w1,log_w2];
  
  if verbose
    % print output
    Kmax=double(max(Pi));
    nk=hist((Pi),1:Kmax);
    fprintf('; logprob = %4.2f; K=%d; min(Nk)=%d; max(Nk)=%d',LP,Kmax,min(nk),max(nk))
    
  end
  fprintf('\n')
end

model.cLinks=cLinks;
model.Pi=Pi;
model.allLLs = opt.allLLs(1:K,:);
if 1&&isfield(hyp,'Kt')
  model.hyp=rmfield(hyp,{'Kt','UKt','At','Ut'});
else
  model.hyp=hyp;
end
model.opts=opts;

end

%%%%%%%%%%%%%%
% subfunctions
%%%%%%%%%%%%%%

function [hyp,samples,log_p0,X,Xsq]=sample_hypers(X0,X,Xsq,Pi,hyp,allLLs)

%%%%%%%%%%%%%%%
% sample hypers

samples=cell(1,7);
K=max(Pi);
[T,N]=size(X0);
log_p0=0; % prior density: log p(theta)
log_pq=0; % proposal density: log q(x|theta,pi)*q(theta|x,pi)
log_pj=0; % joint density: log p(y|x,pi,theta)*p(x|pi,theta)*p(theta)

switch hyp.prior_type
  case {'Wiener','Matern','gp_batch'}
    %%%%%%%%%%%%%%%%%%%%%%%%%%%%%%%%%%%%%%%%%%%%%%%%%%%%%%%%%%%%%%%%%%
    % Gibbs sampling for noise and hypers given a state-space GP model
    
    if hyp.sample_gp
      if 0 
        %%%%%%%%%%%%%%%%%%%%%%%%%%%%%%%%%%%%%%%%%
        % slice sample GP lengthScale and magnSigma2
        
        % 1) same hypers for all clusters
        if numel(hyp.p.mp)>1
          x0=zeros(2,1);
          x0(2)=log(hyp.magnSigma2);
        end
        x0(1)=log(hyp.lengthScale);
        
        % conditional log-posterior
        logp = @(x) logp_gp(x,X,Xsq,Pi,hyp);
        
        % draw GP hypers using slice sampling
        [xs,rec]=slice_sample(x0,logp,hyp.opt_sl);
        xs=xs(:,end);
        log_phyp=rec.lpxs(end);
        
        % updated parameters
        hyp=rec.out2.hyp;
        %allLLs=rec.out2.allLLs;
        
        samples{3} = xs;
        log_pq=log_pq+log_phyp;
        log_p0=log_p0+hyp.p.fh(xs);
      else
        % Simple MH step for magnSigma2
        hypprop = hyp;
        K = max(Pi);
        hypprop.cf = gpcf_matern32('magnSigma2',max(0.0001,hyp.cf.magnSigma2+randn*0.0001),'lengthScale',hyp.cf.lengthScale);
        
        % create covariance matrix
        hypprop.Kt=hypprop.cf.fh.trcov(hypprop.cf,hypprop.t);
        [hypprop.UKt,hypprop.DKt]=eig(hypprop.Kt);
        hypprop.DKt=diag(hypprop.DKt);
        % par 2
        tmp=sqrt(hypprop.tau_s(:));
        hypprop.At=bsxfun(@times,tmp,bsxfun(@times,hypprop.UKt,sqrt(hypprop.DKt)')*hypprop.UKt');
        [hypprop.Ut,hypprop.Dt]=eig(hypprop.At'*hypprop.At);
        hypprop.Dt=diag(hypprop.Dt);
        hypprop.logDSt=-sum(log(hypprop.tau_s));
        
        Xtmp=bsxfun(@times,X0,sqrt(hypprop.tau_s));
        Xsqtmp= sum(Xtmp.^2,1); % precompute column sums
        Xtmp=(hypprop.Ut'*hypprop.At')*Xtmp; % precompute transformed data

        LLold = sum(allLLs(1:max(Pi)));
        newLLs = zeros(max(Pi),1);
        for k = 1:K
          newLLs(k) = singleClustLL_GP(Xtmp(:,Pi==k),Xsqtmp(:,Pi==k),hypprop);
        end
        LLnew = sum(newLLs);
        if rand<=exp(LLnew-LLold)
          hyp = hypprop;
          X = Xtmp;
          Xsq = Xsqtmp;
        end
      end
      % 2) different hypers for each cluster
    end
    
    %%%%%%%%%%%%%%%%%%%%%%%%%%%%%%%%%%%%%%%%%%%%%%%%%%%%%%%%%%%%%%%%%%%%%%%
    % compute the conditional posterior of the time series and draw from it
    if strcmp(hyp.prior_type,'gp_batch')
      % use the batch gp solution
      
      %Yn=bsxfun(@times,X0,sqrt(hyp.tau_s));
      
      cts=zeros(K,T);
      mct=zeros(K,T);
      Vct=zeros(K,T);
      log_px0=0;
      log_pxs=0;
      logDKt=sum(log(hyp.DKt));
      
      Vt1=hyp.UKt*bsxfun(@times,sqrt(hyp.DKt),hyp.UKt'*hyp.Ut);
      Vt2=hyp.UKt*bsxfun(@times,hyp.DKt.^(1/4),hyp.UKt'*hyp.Ut);
      
      for k=1:K
        iik=Pi==k;
        Ni=sum(iik);
        
        %Ks=1;
        %As=ones(Ni,1);
        %Us=1;
        Ds=Ni;
        Pb=1./(Ds*hyp.Dt+1);
        
        % posterior mean and variance 
        %B=hyp.Ut'*(hyp.At'*(Yn(:,iik)*As));
        %B=hyp.Ut'*(hyp.At'*(sum(Yn(:,iik),2)));
        %B=hyp.Ut'*(hyp.At'*(sum(X(:,iik),2)));
        B=sum(X(:,iik),2); % use transformed X=hyp.Ut'*hyp.At'*X0;
        
        %Vt1=hyp.UKt*bsxfun(@times,sqrt(hyp.DKt),hyp.UKt'*hyp.Ut);
        %Vs1=sqrt(Ks)*Us;
        
        %mc=Vt1*((Pb.*B)*Vs1);
        %Vc=sum(bsxfun(@times,Vt1*Vs1,Pb').*(Vt1*Vs1),2);
        mc=Vt1*(Pb.*B);
        Vc=sum(bsxfun(@times,Vt1,Pb').*Vt1,2);
        
        % draw from the posterior
        %Vt2=hyp.UKt*bsxfun(@times,hyp.DKt.^(1/4),hyp.UKt'*hyp.Ut);
        %Vs2=(Ks^(1/4))*Us;
        
        R=randn(T,1);
        %r=mc+Vt2*(sqrt(Pb).*(Vt2'*R*Vs2))*Vs2';
        r=mc+Vt2*(sqrt(Pb).*(Vt2'*R));
        
        % proposal density
        log_pxs = log_pxs -0.5*T*log(2*pi) -0.5*(sum(log(Pb))+logDKt) -0.5*(R'*R);
        
        % prior density p(xs|theta)
        log_px0 = log_px0 -0.5*T*log(2*pi) -0.5*logDKt ...
          -0.5*sum(bsxfun(@times,1./sqrt(hyp.DKt),hyp.UKt'*r).^2);
        
        cts(k,:)=r';
        mct(k,:)=mc';
        Vct(k,:)=Vc';
        
        % check
        %         y=X0(:,iik)';
        %         y=y(:);
        %         Ks=1;
        %         Kt=hyp.Kt;
        %         As=ones(Ni,1);
        %         At=eye(T);
        %         St=diag(1./hyp.tau_s);
        %         Ss=eye(Ni);
        %         B=kron(At'*inv(St)*At,As'*inv(Ss)*As) +kron(inv(Kt),inv(Ks));
        %         [U,D]=eig(B);
        %         mc2=B\(kron(At'*inv(St),As'*inv(Ss))*y);
        %         Vc2=diag(U*diag(1./diag(D))*U');
        %         r2=mc2+U*diag(diag(D).^(-0.5))*(U'*R);
        %         [mc, mc2, Vc, Vc2, r, r2]
      end
      
    else
      % use Kalman filter & smoother
      cts=zeros(K,T);
      mct=zeros(K,T);
      Vct=zeros(K,T);
      
      Ak=hyp.Ak;
      Qk=hyp.Qk;
      Hi=hyp.Hi;
      s2=1./hyp.tau_s;
      d=size(Ak,1);
      
      LQk=chol(Qk,'lower');
      LP0=chol(hyp.P0,'lower');
      
      log_px0=0;
      log_pxs=0;
      for k=1:K
        plotc=0; % no plotting of the drawn time series
        iik=Pi==k;
        if plotc
          [logZ,ms,Ps,xs,log_pxs_k,mf,Pf]=kalman_fs('sampler',X0(:,iik),Ak,Qk,Hi,s2,hyp.m0,hyp.P0);
        else
          [logZ,ms,Ps,xs,log_pxs_k]=kalman_fs('sampler',X0(:,iik),Ak,Qk,Hi,s2,hyp.m0,hyp.P0);
        end
        cts(k,:)=xs(1,:);
        mct(k,:)=ms(1,:);
        iid=1:d^2:T*d^2;
        Vct(k,:)=Ps(iid);
        log_pxs=log_pxs+log_pxs_k;
        
        % prior density p(xs|theta)
        log_px0=log_px0 -0.5*T*d*log(2*pi) -(T-1)*sum(log(diag(LQk))) ...
          -0.5*sum(sum((LQk\(xs(:,2:end)-Ak*xs(:,1:end-1))).^2,1)) ...
          -sum(log(diag(LP0))) -0.5*sum(LP0\(xs(:,1)-hyp.m0),1);
        
        if plotc
          Nk=sum(Pi==k);
          iid=arrayfun(@(ti) (ti-1)*d^2 +1:d+1:(ti-1)*d^2 +d^2,1:T,'uniformoutput',0);
          iid=reshape([iid{:}],d,T);
          Vs=Ps(iid);
          Vf=Pf(iid);
          rstd=bsxfun(@minus,X0(:,Pi==k),ms(1,:)');
          rstd=std(rstd(:));
          
          figure(1); clf
          subplot(2,1,1)
          plot(1:T,X0(:,Pi==k),'b')
          hold on
          plot(1:T,ms(1,:),'r',1:T,[1;1]*ms(1,:)+[1;-1]*sqrt(Vs(1,:)),'r--','linewidth',2)
          hold off
          xlim([0 T])
          ylim(5*[-1 1])
          title(sprintf('\nk=%d; N=%3d; logZ=%10.3f; std(r)=%4.3f\n',k,Nk,logZ/Nk,rstd))
          subplot(2,1,2)
          plot(1:T,ms(1,:),'r',1:T,[1;1]*ms(1,:)+[1;-1]*sqrt(Vs(1,:)),'r--',...
            1:T,mf(1,:),'b',1:T,[1;1]*mf(1,:)+[1;-1]*sqrt(Vf(1,:)),'b--',...
            1:T,xs(1,:),'k')
          xlim([0 T])
          ylim(2.0*[-1 1])
          drawnow
        end
      end
    end
    
    if hyp.sample_tau_t || hyp.sample_tau_n || hyp.sample_tau_q0
      log_pq=log_pq+log_pxs;
    end
    
    if hyp.sample_tau_t
      %%%%%%%%%%%%%%%%%%%%%%%%%%%%%%%%%%%%%%
      % individual noise for each time point
      % Student-t
      
      tau_n=hyp.tau_n;
      tau_t=hyp.tau_t;
      a_t=hyp.nu/2;
      
      r2=zeros(T,1);
      for k=1:K
        ck=Pi==k;
        r2=r2+sum(bsxfun(@minus,X0(:,ck),cts(k,:)').^2,2);
      end
      
      if hyp.sample_tau_n
        % draw tau
        a0=hyp.a0;
        b0=hyp.b0;
        a_tau=0.5*T*N + a0;
        b_tau=0.5*(tau_t'*r2) + b0;
        
        %tau_n=gamrnd2(a_tau,b_tau,1,1,StatLic);
        tau_n=gamrnd(a_tau,1/b_tau,1,1);
        hyp.tau_n=tau_n;
        samples{1} = tau_n;
        
        logp_tau = a0*log(b0)-gammaln(a0)+(a0-1)*log(tau_n)-b0*tau_n;
        log_p0 = log_p0 +logp_tau;
        
        logq_tau = a_tau*log(b_tau)-gammaln(a_tau)+(a_tau-1)*log(tau_n)-b_tau*tau_n;
        log_pq = log_pq +logq_tau;
      end
      
      % draw tau_t
      a_tau_t=0.5*N + a_t;
      b_tau_t=0.5*tau_n*r2 + a_t;
      
      %tau_t=gamrnd2(a_tau_t,b_tau_t,1,1);
      tau_t=gamrnd(a_tau_t,1./b_tau_t);
      hyp.tau_t=tau_t;
      tau_s=tau_n*tau_t;
      hyp.tau_s=tau_s;
      samples{2} = tau_t;
      
      logp_tau = T*(a_t*log(a_t)-gammaln(a_t))+(a_t-1)*sum(log(tau_t))-a_t*sum(tau_t);
      log_p0 = log_p0 +logp_tau;
      
      logq_tau = a_tau_t*sum(log(b_tau_t))-T*gammaln(a_tau_t)+(a_tau_t-1)*sum(log(tau_t))-sum(b_tau_t.*tau_t);
      log_pq = log_pq +logq_tau;
      
      log_pj = log_pj-0.5*T*N*log(2*pi) +0.5*N*sum(log(tau_s)) ...
        -0.5*sum( tau_s'*((X0-cts(Pi,:)').^2)) +log_px0 +log_p0;
      
    elseif hyp.sample_tau_n
      %%%%%%%%%%%%%%%%%%%%%%%%%%%%%%%%%%
      % single noise for all time points
      
      r2=0;
      for k=1:K
        ck=Pi==k;
        r2=r2+sum(sum(bsxfun(@minus,X0(:,ck),cts(k,:)').^2,2));
      end
      
      a0=hyp.a0;
      b0=hyp.b0;
      % draw tau
      a_tau=0.5*T*N + a0;
      b_tau=0.5*r2 + b0;
      
      %tau_n=gamrand2(a_tau,b_tau,1,1);
      tau_n=gamrnd(a_tau,1/b_tau,1,1);
      hyp.tau_n=tau_n;
      tau_s=tau_n;
      hyp.tau_s=tau_s;
      samples{1} = tau_n;
      
      logp_tau = a0*log(b0)-gammaln(a0)+(a0-1)*log(tau_n) -b0*tau_n;
      log_p0 = log_p0 +logp_tau;
      
      logq_tau = a_tau*log(b_tau)-gammaln(a_tau)+(a_tau-1)*log(tau_n)-b_tau*tau_n;
      log_pq = log_pq +logq_tau;
      
      log_pj = log_pj -0.5*T*N*log(2*pi/tau_s) -0.5*sum( tau_s(ones(1,T))*((X0-cts(Pi,:)').^2) ) ...
        +log_px0 +log_p0;
    end
    
    if strcmp(hyp.prior_type,'gp_batch')
      % recompute some matrices to speed up cluster sampling
      
      % par 1
      %       tmp=sqrt(hyp.tau_s(:));
      %       [hyp.Ut,hyp.Dt]=eig(bsxfun(@times,bsxfun(@times,hyp.Kt,tmp),tmp'));
      %       hyp.Dt=diag(hyp.Dt);
      
      % par 2
      tmp=sqrt(hyp.tau_s(:));
      hyp.At=bsxfun(@times,tmp,bsxfun(@times,hyp.UKt,sqrt(hyp.DKt)')*hyp.UKt');
      [hyp.Ut,hyp.Dt]=eig(hyp.At'*hyp.At);
      hyp.Dt=diag(hyp.Dt);
      
      % re-compute noise covariance determinant
      hyp.logDSt=-sum(log(hyp.tau_s));
      
      % pre-compute transformed data for singleClustLL
      X=bsxfun(@times,X0,sqrt(hyp.tau_s));
      Xsq = sum(X.^2,1); % precompute column sums
      X=(hyp.Ut'*hyp.At')*X; % precompute transformed data
    end
    
    samples{4}=[log_pq log_pj];
    samples{5}=cts;
    samples{6}=mct;
    samples{7}=Vct;
    
  case 'Normal'
    %%%%%%%%%%%%%%%%%%%%
    % Gibbs step for tau
        
    % draw cluster time series & residuals
    %         Z=bsxfun(@eq,Pi,1:K);
    %         Vq=1./(tau_n*sum(Z) +tau_q0);
    %         mq=bsxfun(@times,(X0*Z),Vq*tau_n);
    %         C=bsxfun(@times,randn(T,K),sqrt(Vq))+mq;
    %         r2 = sum(sum((X0 - C*Z').^2,2));
    
    tau_q0=hyp.tau_q0;
    tau_s=hyp.tau_s;
    
    % estimate and sample cluster time courses
    cts=zeros(K,T);
    mct=zeros(K,T);
    Vct=zeros(K,T);
    
    %tau_qk=zeros(K,1);
    Nkvec=zeros(1,K);
    log_pxs=0;
    for ik=1:K
      ck=Pi==ik;
      Nk=sum(ck);
      %tau_qk(ik)=prior_ct(tau_q0,Nk);
      %tau_q=tau_s*Nk +tau_qk(ik);
      Vq=1./(tau_s*Nk +tau_q0); % tau_q0=tau0*N0
      mq=(Vq.*tau_s).*sum(X0(:,ck),2);
      ri=randn(T,1);
      ct=sqrt(Vq).*ri +mq;
      %ct=sqrt(Vq).*randn(T,1) +Vq.*tau_s.*sum(X0(:,ck),2);
      log_pxs=log_pxs -0.5*sum(ri.^2 +log(2*pi*Vq));
      
      Nkvec(ik)=Nk;
      cts(ik,:)=ct';
      mct(ik,:)=mq';
      Vct(ik,:)=Vq';
      
      if 0 && s>5
        % visualize
        subplot(2,1,1)
        plot(X0(:,ck),'b')
        hold on
        plot(mq,'r')
        plot(mq+3*sqrt(Vq),'r--')
        plot(mq-3*sqrt(Vq),'r--')
        hold off
        title(sprintf('%d voxels',Nk))
        subplot(2,1,2)
        plot(1./sqrt(tau_s))
        drawnow
      end
    end
    
    if hyp.sample_tau_t || hyp.sample_tau_n || hyp.sample_tau_q0
      log_pq=log_pq+log_pxs;
    end
    
    s2=sum(sum(cts.^2));
    
    if hyp.sample_tau_q0
      % sample prior scale kappa0=tau_q0
      % marginalizing over x would be better here
      
      a_q0=hyp.a_q0;
      b_q0=hyp.b_q0;
      a_q=0.5*T*K + a_q0;
      b_q=0.5*s2 + b_q0;
      
      tau_q0=gamrnd(a_q,1/b_q,1,1);
      hyp.tau_q0=tau_q0;
      samples{3} = tau_q0;
      log_p0 = log_p0 +a_q0*log(b_q0)-gammaln(a_q0)+(a_q0-1)*log(tau_q0) -b_q0*tau_q0;
      
      logq_tau = a_q*log(b_q)-gammaln(a_q)+(a_q-1)*log(tau_q0)-b_q*tau_q0;
      log_pq = log_pq +logq_tau;
    end
    
    log_px0=-0.5*K*T*log(2*pi) -0.5*tau_q0*s2;
    
    if hyp.sample_tau_t
      %%%%%%%%%%%%%%%%%%%%%%%%%%%%%%%%%%%%%%
      % individual noise for each time point
      % Student-t
      
      tau_n=hyp.tau_n;
      tau_t=hyp.tau_t;
      a_t=hyp.nu/2;
      
      r2=zeros(T,1);
      for ik=1:K
        ck=Pi==ik;
        r2=r2+sum(bsxfun(@minus,X0(:,ck),cts(ik,:)').^2,2);
      end
      
      if hyp.sample_tau_n
        % draw tau
        a0=hyp.a0;
        b0=hyp.b0;
        a_tau=0.5*T*N + a0;
        b_tau=0.5*(tau_t'*r2) + b0;
        
        %xs=gamrand2(a_tau,b_tau,1,1);
        tau_n=gamrnd(a_tau,1/b_tau,1,1);
        hyp.tau_n=tau_n;
        samples{1} = tau_n;
        log_p0 = log_p0 + a0*log(b0)-gammaln(a0)+(a0-1)*log(tau_n) -b0*tau_n;
        
        logq_tau = a_tau*log(b_tau) -gammaln(a_tau) +(a_tau-1)*log(tau_n) -b_tau.*tau_n;
        log_pq = log_pq +logq_tau;
      end
      
      % draw tau_t
      a_tau_t=0.5*N + a_t;
      b_tau_t=0.5*tau_n*r2 + a_t;
      
      %xs=gamrand2(a_tau,b_tau,1,1);
      tau_t=gamrnd(a_tau_t,1./b_tau_t);
      hyp.tau_t=tau_t;
      tau_s=tau_n*tau_t;
      hyp.tau_s=tau_s;
      samples{2} = tau_t;
      
      logp_tau = T*(a_t*log(a_t)-gammaln(a_t))+(a_t-1)*sum(log(tau_t))-a_t*sum(tau_t);
      log_p0 = log_p0 +logp_tau;
      
      logq_tau = a_tau_t*sum(log(b_tau_t))-T*gammaln(a_tau_t)+(a_tau_t-1)*sum(log(tau_t))-sum(b_tau_t.*tau_t);
      log_pq = log_pq +logq_tau;
      
      log_pj = log_pj-0.5*T*N*log(2*pi) +0.5*N*sum(log(tau_s)) ...
        -0.5*sum( tau_s'*((X0-cts(Pi,:)').^2)) +log_px0 +log_p0;
      
    elseif hyp.sample_tau_n
      %%%%%%%%%%%%%%%%%%%%%%%%%%%%%%%%%%
      % single noise for all time points
      r2=0;
      for ik=1:K
        ck=Pi==ik;
        r2=r2+sum(sum(bsxfun(@minus,X0(:,ck),cts(ik,:)').^2));
      end
      
      a0=hyp.a0;
      b0=hyp.b0;
      % draw tau
      a_tau=0.5*T*N + a0;
      b_tau=0.5*r2 + b0;
      
      %xs=gamrand2(a_tau,b_tau,1,1);
      tau_n=gamrnd(a_tau,1/b_tau,1,1);
      hyp.tau_n=tau_n;
      tau_s=tau_n;
      hyp.tau_s=tau_s;
      samples{1} = tau_n;
      
      logp_tau = a0*log(b0)-gammaln(a0)+(a0-1)*log(tau_n) -b0*tau_n;
      log_p0 = log_p0 +logp_tau;
      
      logq_tau = a_tau*log(b_tau)-gammaln(a_tau)+(a_tau-1)*log(tau_n)-b_tau*tau_n;
      log_pq = log_pq +logq_tau;
      
      log_pj = log_pj -0.5*T*N*log(2*pi/tau_s) -0.5*sum( tau_s(ones(1,T))*((X0-cts(Pi,:)').^2) ) ...
        +log_px0 +log_p0;
    end
    
    % use marginal likelihood
    %         Vq = 1/tau_q;
    %         nu_q=tau_n*sum(X0,2);
    %         mq=Vq*nu_q;
    %         LL=0.5*sum(mq.*nu_q) +0.5*T*log(Vq);
    %
    %         LL=0.5*((tau_n^2/tau_q)*sum(sum(X0,2).^2) -T*log(tau_q));
    %         LL=LL +0.5*T*log(tau_q0);
    %         LL=LL +0.5*T*N*(-log(2*pi) +log(tau_n));
    %         LL=LL -0.5*tau_n*sum(Xsq(:));
    
    samples{4}=[log_pq log_pj];
    samples{5}=cts;
    samples{6}=mct;
    samples{7}=Vct;

  case 'NormalGamma'
    Z = double(bsxfun(@eq,Pi,1:K));
    Nks = hist(Pi,1:max(Pi));
    XbarN = X*Z; % Xbar*N
%     Xbar = bsxfun(@rdivide,XbarN,Nks);
    mct = bsxfun(@rdivide,hyp.kappa0.*hyp.mu0+ XbarN,hyp.kappa0+Nks);
    samples{6}=mct;
    samples{4} = [0 0];
  otherwise
end
end

function LP0 = getLP0(hyp,T)
    
    switch hyp.prior_type
      case {'Wiener','Matern','Normal','gp_batch'}
        log_p0 = 0;
        if hyp.sample_gp
          if numel(hyp.p.mp)>1
            x0=zeros(2,1);
            x0(2)=log(hyp.magnSigma2);
          end
          x0(1)=log(hyp.lengthScale);
          
          log_p0=hyp.p.fh(x0);
        end
        a0 = hyp.a0;
        b0 = hyp.b0;
        tau_n = hyp.tau_n;
        tau_t = hyp.tau_t;
        a_t=hyp.nu/2;
        
        LP0 = a0*log(b0)-gammaln(a0)+(a0-1)*log(tau_n)-b0*tau_n;
        LP0 = LP0+T*(a_t*log(a_t)-gammaln(a_t))+(a_t-1)*sum(log(tau_t))-a_t*sum(tau_t);
        LP0 = LP0+log_p0;
      case 'NormalGamma'
        LP0 = 0;
    end
end

function [lpx,out2] = logp_gp(x,X,Xsq,Pi,hyp)
%
% marginal likelihood wrapper for sampling GP hypers

lengthScale=exp(x(1));
hyp.lengthScale=lengthScale;
if numel(x)>1
  magnSigma2=exp(x(2));
  hyp.magnSigma2=magnSigma2;
end

% settings for GP time-series prior
switch hyp.prior_type 
  case 'Wiener'
    % Wiener velocity
    dt=hyp.dt; % dt=1/Fs;
    qc=magnSigma2; %0.01^2;
    Qk=qc*dt*[dt^2 /3, dt/2; dt/2 1];
    
    hyp.Qk=Qk;
  case 'Matern'
    % Matern nu=3/2
    dt=hyp.dt; % dt=1/Fs;
    lambda=sqrt(3)/lengthScale; % lambda=sqrt(2*nu)/lengtScale
    Ak=[1+lambda*dt, dt; -lambda^2 *dt, 1-lambda*dt]*exp(-lambda*dt);
    q1=exp(2*lambda*dt) -2*lambda^2 *dt^2 -1;
    q2=2*lambda^3 *dt^2;
    Qk=[q1-2*lambda*dt, q2; q2, (q1+2*lambda*dt)*lambda^2]*exp(-2*lambda*dt);
    Qk=Qk*magnSigma2;
    
    hyp.Ak=Ak;
    hyp.Qk=Qk;
end

% log-prior
lpx = hyp.p.fh(x);

% log-likelihood from all clusters
K=max(Pi);
allLLs=zeros(K,1);
for k=1:K
  iik=Pi==k;
  allLLs(k)=singleClustLL_GP(X(:,iik),Xsq(:,iik),hyp);
end
lpx=lpx+sum(allLLs);

out2.hyp=hyp;
out2.allLLs=allLLs;

end

% function X = gamrnd2(A,B,m,n,StatLic)
% 
% if StatLic
%   X = gamrnd(A,B,m,n);
% else
%   X = gammaincinv(rand(m,n)*gamma(A),A).*B;
% end
% 
% end
