# Supplementary material for: Let’s Not Waste Time: Using Temporal Information in Clustered Activity Estimation with Spatial Adjacency Restrictions (CAESAR) for Parcellating FMRI Data
Source: PLoS One. 2016 Dec 9;11(12):e0164703. doi: 10.1371/journal.pone.0164703 (PMC5147788; doi:10.1371/journal.pone.0164703)
Supplement: S1 Code — (ZIP) [file pone.0164703.s002.zip › CAESAR/ddCRP_GPgensamp.m]

function [cLinks,Pi,ClustMembers,log_w,allLLs,rngstate]=ddCRP_GPgensamp(X,Xsq,...
  cLinks,A,hyp,opts)

% probabilistic model based clustering using a normal-gamma prior on
% cluster distributions

if exist('_ismemberoneoutput','builtin')
  fh_ismember=@(x1,x2) builtin('_ismemberoneoutput',x1,x2);
elseif exist('_ismemberhelper','builtin')
  fh_ismember=@(x1,x2) builtin('_ismemberhelper',x1,x2);
else
  fh_ismember=@(x1,x2) ismember(x1,x2);
end

D = numel(X);
[T, N] = cellfun(@size,X);
N = N(1);
alpha=hyp.alpha;

% default options
temp = 1; % temperature
steps = 1; % number of steps
vfb = 0;
verbose=0;
allLLs=[];
SampleInds = 1:N;

% if nargin >3
%   fld = fieldnames(hyp);
%   for i = 1:length(fld)
%     eval(sprintf('%s = hyp.%s;',fld{i},fld{i}))
%   end
% end
if nargin >5
  fld = fieldnames(opts);
  for i = 1:length(fld)
    eval(sprintf('%s = opts.%s;',fld{i},fld{i}))
  end
end

if exist('rngstate','var')
  rng(rngstate);
end

if ~exist('Pi','var')
  Pi = link2Pi(cLinks);
  K = max(Pi);
  ClustMembers = cell(K,1);
  for k = 1:K
    ClustMembers{k} = find(Pi==k)';
  end
else
  Pi = Pi(:);
  K = max(Pi);
end

if vfb
  allPi = Pi;
  %     Q = zeros(N,N);
  %     for k = 1:K
  %         Q(ClustMembers{k},ClustMembers{k}) = 1;
  %     end
  %     imagesc(Q);axis square; colormap hot;drawnow
end

if 0
  profile on
  for k=1:K;
    for d = 1:D
      LLi = singleClustLL_GP(X{d}(:,Pi==k),Xsq{d}(:,Pi==k),hyp);
    end
  end
  profile off
  profile viewer
  keyboard
end

if isempty(allLLs)
  disp('New LLs')
  allLLs = zeros(numel(Pi),D);
  for k = 1:K
    for d = 1:D
      allLLs(k,d) = singleClustLL_GP(X{d}(:,Pi==k),Xsq{d}(:,Pi==k),hyp(d));
    end
  end
elseif ~isequal(size(allLLs),[N,D])
  allLLs=allLLs(1:K,:);
  allLLs=[allLLs; zeros(N-numel(allLLs),1)];
% else
%   allLLs=allLLs(:);
end

% % check allLLs
% for k = 1:K
%   tmp(k) = singleClustLL_GP(X(:,Pi==k),Xsq(:,Pi==k),hyp);
% end
% [tmp(:) allLLs(1:K)]*[1 0 1; 0 1 -1]

if steps<length(temp)
  if steps>1
    warning('Number of steps has been increased to match tempering schedule')
  end
  steps = length(temp);
elseif numel(temp)==1&&steps>1
  temp = temp.*ones(steps,1);
elseif ~(numel(temp)==1&&steps==1)
  error('temp should match the number of steps or be scalar')
end

if verbose
  %fprintf('; %04d clusters, %5.1f%% done',max(Pi),0)
  tmp=cellfun(@length,ClustMembers');
  fprintf('; K=%05d, min(Nk)=%05d, max(Nk)=%05d, %4.1f%% done',...
    max(Pi),min(tmp),max(tmp),0)
  str1='\b\b\b\b\b\b\b\b\b\b\b\b\b\b\b\b\b\b\b\b\b\b\b\b\b\b\b\b\b\b\b\b\b\b\b\b\b\b\b\b\b\b\b\b\b\b\b\b\b\b\b';
end

% Nmerge=0;
% Nsplit=0;
% Nval=0;
% Nval2=0;
log_w=zeros(steps,1);

Ni = length(SampleInds);
t1 = tic;
for s = 1:steps
  t = temp(s);
  
  % experiment with different link update sets here 
  prm = randperm(Ni);
  for i=prm
    tnode = SampleInds(i); % pick an element to reassign
    
    %%%%%%%%%%%%%%%%%%%%%%%%%%%%%%%%%%%%%%%%%
    % remove link and check for cluster break
    
    %         Pi_old = link2Pi(cLinks);
    oldlink = cLinks(tnode);
    %oldPi = Pi;
    cLinks(tnode) = tnode; % current node
    l = memFind(cLinks,tnode); % nodes grouped with tnode
    if numel(l)~=numel(ClustMembers{Pi(tnode)})
      % break cluster
      K = K+1;
      ClustMembers{K} = l;
      %inds = builtin('_ismemberoneoutput',ClustMembers{Pi(tnode)},l);
      inds = fh_ismember(ClustMembers{Pi(tnode)},l);
      ClustMembers{Pi(tnode)}(inds) = [];
      Pi(l) = K; % new assignments if cluster broken
      
      % update marginal likelihood
      k_old=Pi(oldlink);
      LL_merged_old=allLLs(k_old,:);
      k_oldLLs = zeros(1,D);
      K_LLs = zeros(1,D);
      parfor d = 1:D
        k_oldLLs(d) = singleClustLL_GP(X{d}(:,Pi==k_old),Xsq{d}(:,Pi==k_old),hyp(d));
        K_LLs(d) = singleClustLL_GP(X{d}(:,Pi==K),Xsq{d}(:,Pi==K),hyp(d));
      end
      allLLs(k_old,:) = k_oldLLs;
      allLLs(K,:) = K_LLs;
      %Nsplit=Nsplit+1;
      %Nval=Nval+2;
      %Nval2=Nval2+2;
    else
      k_old=[];
    end
    
    nbs = sort([tnode A{tnode}]);
    nbs = nbs([true diff(nbs)>0]); % possible link assingments
    Nnbs = numel(nbs); % number of possible link assingments
    
    Plinks = ones(Nnbs,1);
    Plinks(nbs==tnode) = alpha; % prior for new assignments
    Pdata = zeros(Nnbs,1);
    currClust = Pi(tnode);
    fKlist = Pi(nbs);
    %mlist = false(Nnbs,1);
    mlist=fKlist~=currClust;
    Klist = unique(fKlist); % possible new cluster assingments
    uKs = length(Klist); % number of possible new clusters
    LLs = zeros(uKs,D,3);
    
    %         for j = 1:uKs
    %             k = Klist(j);
    %             LLs(j,1) = singleClustLL_GP(X(:,Pi==k),a0,b0,mu0,kappa0);
    %         end
    
    %%%%%%%%%%%%%%%%%%%%%%%%%%%%%%%%%%%%%%
    % go through all possible new clusters
    
    % select only affected marginal likelihoods
    LLs(:,:,1) = allLLs(Klist,:);
    
    for j = 1:uKs
      k = Klist(j);
      if currClust==k
        % no merge, no change in likelihood
        LLs(j,:,2) = sum(LLs(:,:,1),1);
      else
        % merge, recompute likelihood
        others = true(size(Klist));
        others([j find(Klist==currClust)]) = false;
        sel = Pi==k|Pi==currClust;
        
        %         % compute new LL using Pi_new
        %         Pi_new=Pi;
        %         if currClust==K
        %           %Pi_new(sel)=k;
        %         else
        %           knew=min(k,currClust);
        %           kmax=max(k,currClust);
        %           Pi_new(sel)=knew;
        %           ii=Pi_new>kmax;
        %           Pi_new(ii)=Pi_new(ii)-1;
        %         end
        
        if k_old==k
          LLs(j,:,3) = LL_merged_old;
        else
          newLLs = zeros(1,D);
          parfor d = 1:D
            newLLs(1,d) = singleClustLL_GP(X{d}(:,sel),Xsq{d}(:,sel),hyp(d));
          %Nval2=Nval2+1;
          end
          LLs(j,:,3) = newLLs;
        end
        LLs(j,:,2) = sum(LLs(others,:,1),1)+LLs(j,:,3);
        %singleClustLL_GP(X(:,Pi==k|Pi==currClust),hyp);
        
        %Nmerge=Nmerge+1;
        %Nval=Nval+1;
      end
    end
    
    for n = 1:Nnbs
      %       if ~any(l==nbs(n))
      %         % merge
      %         mlist(n) = true;
      %       end
      Pdata(n) = sum(LLs(Klist==Pi(nbs(n)),:,2));
    end
    %isequal(mlist,fKlist~=currClust)
    
    % Pdata = Pdata-max(Pdata);
    lP = t*(log(Plinks)+Pdata);
    P = exp(lP-max(lP));
    P = P./sum(P);
    c_i = find(cumsum(P)>rand,1,'first');
    log_w(s) = log_w(s) +log(P(c_i));
    
    if mlist(c_i)
      % merge
      k1 = Pi(tnode);k2 = Pi(nbs(c_i));
      c_l = min(k1,k2); c_h = max(k1,k2);
      Pi(Pi==c_h) = c_l;
      Pi(Pi>c_h) = Pi(Pi>c_h)-1;
      ClustMembers{c_l} = [ClustMembers{[k1 k2]}];
      ClustMembers(c_h) = [];
      % allLLs(c_l) = singleClustLL_GP(X(:,ClustMembers{c_l}),hyp);
      allLLs(c_l,:) = LLs(Klist==fKlist(c_i),:,3);
      allLLs(c_h:(K-1),:) = allLLs((c_h+1):K,:);
      K = K-1;
    end
    cLinks(tnode) = nbs(c_i);
    
    %     if vfb
    %       allPi = [allPi Pi];
    %       plot(allPi')
    %       %             Q = zeros(N,N);
    %       %             for k = 1:K
    %       %                 Q(ClustMembers{k},ClustMembers{k}) = 1;
    %       %             end
    %       %             imagesc(Q);axis square; colormap hot;
    %       drawnow
    %     end
    
    if verbose && toc(t1)>.5
      t1=tic;
      fprintf(str1)
      tmp=cellfun(@length,ClustMembers');
      fprintf('; K=%05d, min(Nk)=%05d, max(Nk)=%05d, %4.1f%% done',...
        max(Pi),min(tmp),max(tmp),(find(prm==i)+(s-1)*Ni)./(steps*Ni)*100)
    end
    
    %[i Nsplit Nmerge Nval Nval2]
  end
end
if verbose
  fprintf(str1)
end

rngstate = rng;
