# Supplementary material for: Let’s Not Waste Time: Using Temporal Information in Clustered Activity Estimation with Spatial Adjacency Restrictions (CAESAR) for Parcellating FMRI Data
Source: PLoS One. 2016 Dec 9;11(12):e0164703. doi: 10.1371/journal.pone.0164703 (PMC5147788; doi:10.1371/journal.pone.0164703)
Supplement: S1 Code — (ZIP) [file pone.0164703.s002.zip › CAESAR/Demo.m]

addpath(genpath('D:\MATLAB\GPstuff-4.5'))
%%
clear
dims = [25 25];
N = prod(dims);
T = 2000;
fs0 = 200;
fs1 = 1;
K = 10;

signal = 1; % Amplitude of cluster mean
noise = 3; % Amplitude of the observation noise

[coords{1:length(dims)}] = ind2sub(dims,find(ones(dims)));
coords = [coords{:}];

weights = 1./dist(coords,coords');
weights(1:(N+1):numel(weights)) = 0;
weights = num2cell(weights,2);
A = {1:(N)};A = A(ones(N,1));
for i = 1:N
  weights{i}(i) = 0;
  A{i}(weights{i}<1) = [];
  weights{i}(weights{i}<1) = [];
end

Pi_true = zeros(N,1);
seeds = randperm(N,K);
Pi_true(seeds) = 1:K;
unassigned = Pi_true==0;
screensize = get(0,'ScreenSize');
figdim = (screensize(3:end)-[0 40])./2;
figure(1);clf;set(1,'OuterPosition',[1 screensize(4)-figdim(2) figdim])
subplot(1,2,1)
while any(unassigned)
  for k = randperm(K)
    nbs = setdiff(unique([A{Pi_true==k}]),find(~unassigned));
    if ~isempty(nbs)
      sel = nbs(randi(length(nbs)));
      Pi_true(sel) = k;
      unassigned(sel) = false;
      imagesc(reshape(Pi_true,dims))
      title('Cluster structure')
      axis square
      drawnow
      if ~any(unassigned)
        break
      end
    end
  end
end
%%
[X,t,hs,ts,s]=simulate_fMRI(fs0,fs1,K,T./fs1);
X = zscore(X');
Y = X(:,Pi_true)*signal+randn(T,N)*noise;
Y = zscore(Y);
[~, inds] = sort(Pi_true);
subplot(1,2,2);imagesc((Y(:,inds)'*Y(:,inds))./T)
title('Node timecourse correlation')
axis square
caxis([-1 1])
colorbar
drawnow

%%

opts.steps = 40; % Number of samples to return
opts.sample_Z=1; % enable sampling of cLinks
opts.sample_C=1; % enable sampling of time courses
opts.verbose = 1; %s
opts.verbose2 = 1;

opts.hyp.t = t(1:1000);
opts.hyp.prior_type = 'gp_batch';
opts.hyp.cf=gpcf_matern32('magnSigma2',1,'lengthScale',50);
opts.hyp.nu = 4;
opts.hyp.a0 = 4;
opts.hyp.b0 = 3;
opts.hyp.sample_tau_n=1;
opts.hyp.sample_tau_t=1;
opts.hyp.sample_tau_q0=0;
opts.hyp.tau_n=4/3;
opts.save_tcs=0; %


[samples, model] = CAESAR_GP({Y(1:1000,:) Y(1001:end,:)},A,opts);
%%
Z = double(bsxfun(@eq,samples{end,2},1:max(samples{end,2})));
Q1 = Z*Z';

opts.hyp.prior_type = 'NormalGamma';
opts.sample_C = 0;
[samples, model] = CAESAR_GP(Y,A,opts);

Z = double(bsxfun(@eq,samples{end,2},1:max(samples{end,2})));
Q2 = Z*Z';

Ztrue = double(bsxfun(@eq,Pi_true,1:K));
Qtrue = Ztrue*Ztrue';

figure(2);set(2,'OuterPosition',[1 40 figdim.*[1.5 1]])
subplot(1,3,1)
colormap hot
imagesc(Qtrue(inds,inds));
axis square
title('True coassignment-matrix')

subplot(1,3,2)
imagesc(Q1(inds,inds));
axis square
title('Empirical coassignment-matrix (GP)')

subplot(1,3,3)
imagesc(Q2(inds,inds));
axis square
title('Empirical coassignment-matrix (NG)')
