# Supplementary material for: Let’s Not Waste Time: Using Temporal Information in Clustered Activity Estimation with Spatial Adjacency Restrictions (CAESAR) for Parcellating FMRI Data
Source: PLoS One. 2016 Dec 9;11(12):e0164703. doi: 10.1371/journal.pone.0164703 (PMC5147788; doi:10.1371/journal.pone.0164703)
Supplement: S1 Code — (ZIP) [file pone.0164703.s002.zip › CAESAR/init_cLink.m]

function [cLink,Pis,ok]=init_cLink(VN,K0)

nsub=numel(VN);
cLink=cell(1,nsub);
Pis = cell(1,nsub);
ok=false(1,nsub);
for is=1:nsub;
  VNi=VN{is};
  N=length(VNi);
  for i1 = 1:numel(VNi)
    VNi{i1} = setdiff(VNi{i1}(:)',i1);
  end
  Pi=zeros(N,1);
  iik=randi(N,K0,1);
  clusti=num2cell(iik);
  Pi(iik)=(1:K0);
  
  cont=true(1,K0);
  while any(cont)
    for ik=find(cont)
      inodes=cat(2,VNi{clusti{ik}});
      inodes(Pi(inodes)>0)=[];
      if ~isempty(inodes)
        inew=inodes(randi(numel(inodes)));
        Pi(inew)=ik;
        clusti{ik}=[clusti{ik},inew];
      else
        cont(ik)=false;
      end
    end
  end
  tmp=sum(Pi==0);
  if tmp==0
    ok(is)=true;
  end
  fprintf('Subject %d, unallocated nodes %d.\n',is,tmp)
  Pis{is} = Pi;
  cLink{is} = Pi2cLink(Pi,VNi);
end
