# Supplementary material for: Let’s Not Waste Time: Using Temporal Information in Clustered Activity Estimation with Spatial Adjacency Restrictions (CAESAR) for Parcellating FMRI Data
Source: PLoS One. 2016 Dec 9;11(12):e0164703. doi: 10.1371/journal.pone.0164703 (PMC5147788; doi:10.1371/journal.pone.0164703)
Supplement: S1 Code — (ZIP) [file pone.0164703.s002.zip › CAESAR/kalman_fs.m]

function [logZ,varargout]=kalman_fs(do,Y,Ak,Qk,Hi,s2,m0,P0)

%[logZ,mv,Pv,mv2,Pv2,mp,Pp]=kalman_fs(do,Y,Ak,Qk,Hi,s2,m0,P0)

[T,N]=size(Y);

d=size(Ak,1);
save_filt=false;
sample=false;
switch do
  case 'filter'
    smooth=false;
    if nargout>1
      save_filt=true;
    end
  case {'smoother','sampler'}
    smooth=true;
    ms=zeros(d,T);  % smoothed mean
    Ps=zeros(d,d,T); % smoothed cov
    mp=zeros(d,T); % predicted mean
    Pp=zeros(d,d,T); % filtered mean
    if strcmp(do,'sampler')
      sample=true;
      xs=zeros(d,T); % sampled time course
    end
    if nargout>4
      save_filt=true;
    end
  otherwise
    return;
end

if save_filt
  mf=zeros(d,T); % filter mean
  Pf=zeros(d,d,T); % filter cov
end

if numel(s2)==T
  noise_st=true;
else
  noise_st=false;
  is2=1;
end

%%%%%%%%%%%
% filtering
logZ=0;
m=m0;
P=P0;

if 1
  %%%%%%%%%%%%%%%%%%%%%
  % streamlined version
  sx=sum(Y,2);
  sx2=sum(Y.^2,2);
  for ti=1:T
    if noise_st
      is2=ti;
    end
    s2i=s2(is2);
    
    % pred
    m=Ak*m;
    P=Ak*P*Ak'+Qk;
    
    if smooth
      % save predicted mean and covariance
      mp(:,ti)=m;
      Pp(:,:,ti)=P;
    end
    
    % update
    mx=Hi*m;
    Ui=(Hi*P)'*sqrt(N/s2i);
    A=P+Ui*Ui';
    if d==2
      ldP=0.5*(log(P(1,1))+log(P(2,2))+log(1-P(1,2)*P(2,1)/P(1,1)/P(2,2)));
      Lx(1,1)=sqrt(A(1,1));
      Lx(2,1)=A(1,2)/Lx(1,1);
      Lx(2,2)=sqrt(A(2,2)-Lx(2,1)^2);
    else
      ldP=sum(log(diag(chol(P,'lower'))));
      Lx=chol(A,'lower');
    end
    
    %Vi=Ui/Lx';
    %Vi2=Vi*Vi';
    Vi=Lx\Ui;
    Vi2=Vi'*Vi;
    
    %rx=xi-mx;
    %srx=sum(rx);
    %srx2=rx'*rx;
    
    %srx=sum(X(ti,:))-N*mx;
    srx=sx(ti)-N*mx;
    
    %srx2=sum(Xsq(ti,:)) -2*mx*sum(X(ti,:)) +N*mx^2;
    %srx2=sum(Xsq(ti,:)) -mx*(2*srx +N*mx);
    srx2=sx2(ti) -mx*(2*srx +N*mx);
    
    a=1-Vi2;
    tmp=(srx2-Vi2/N*srx^2)/s2i;
    logZ=logZ -0.5*tmp -sum(log(diag(Lx))) +ldP -0.5*N*log(s2i);
    m=m+Ui*(a*srx/sqrt(N*s2i));
    U1=Ui*sqrt(abs(a));
    P=P-(sign(a)*U1)*U1';
    
    if save_filt || smooth
      mf(:,ti)=m;
      Pf(:,:,ti)=P;
    end
  end
  logZ=logZ-0.5*N*T*log(2*pi);
else
  %%%%%%%%%%%%%%%%%%%%%%
  % experimental version
  % not in use
  for ti=1:T
    yi=Y(ti,:)';
    
    if noise_st
      is2=ti;
    end
    
    % pred
    m=Ak*m;
    P=Ak*P*Ak'+Qk;
    
    if smooth
      mp(:,ti)=m;
      Pp(:,:,ti)=P;
    end
    if 1
      % ver 1
      
      % ver a
      %         mx=H*m;
      %         Sx=H*P*H'+diag(repmat(s2(is2),N,1));
      %         Lx=chol(Sx,'lower');
      %         K=(P*H')/Lx';
      %         zx=Lx\(yi-mx);
      %         m=m+K*zx;
      %         P=P-K*K';
      %         logZ=logZ -0.5*zx'*zx -sum(log(diag(Lx)));
      
      % ver b
      %         mx=H*m;
      %         U=P*H';
      %         Lx=chol(P+(U*U')/s2(is2),'lower');
      %         V=(s2(is2)\U')/Lx';
      %         %invSx=diag(repmat(1/s2(is2),N,1))-V*V';
      %         rx=yi-mx;
      %         zx=rx/s2(is2)-V*(V'*rx);
      %
      %         logZ=logZ -0.5*rx'*zx -sum(log(diag(Lx))) ...
      %           +sum(log(diag(chol(P,'lower')))) -0.5*N*log(s2(is2));
      %
      %         m=m+U*zx;
      %         U1=U/sqrt(s2(is2));
      %         U2=U*V;
      %         P=P-U1*U1'+U2*U2';
      
      % ver c
      mx=Hi*m;
      Ui=Hi*P;
      Lx=chol(P+(N/s2(is2))*(Ui'*Ui),'lower');
      Vi=(s2(is2)\Ui)/Lx';
      rx=yi-mx;
      zx=rx/s2(is2)-(Vi*(Vi'*sum(rx)));
      
      if d==2
        ldP=0.5*(log(P(1,1))+log(P(2,2))+log(1-P(1,2)*P(2,1)/P(1,1)/P(2,2)));
      else
        ldP=sum(log(diag(chol(P,'lower'))));
      end
      logZ=logZ -0.5*(rx'*zx) -sum(log(diag(Lx))) +ldP -0.5*N*log(s2(is2));
      
      m=m+Ui'*sum(zx);
      U1=Ui'*sqrt(N/s2(is2));
      U2=(Ui'*Vi)*N;
      P=P-U1*U1'+U2*U2';
      
      %         ldP=ldP+log(1+U2(:,1)'*P*U2(:,1));
      %         P=P+U2(:,1)*U2(:,1)';
      %         logdet(P)
      %
      %         ldP=ldP+log(1+U2(:,2)'*P*U2(:,2));
      %         P=P+U2(:,2)*U2(:,2)';
      %
      %         ldP=ldP+log(1-U1'*P*U1);
      %         P=P-U1*U1';
      
    else
      % ver 2
      for i1=1:N
        mx=Hi*m;
        Sx=Hi*P*Hi'+s2(is2);
        Lx=sqrt(Sx);
        
        K=(P*Hi')/Lx;
        zx=Lx\(yi(i1)-mx);
        m=m+K*zx;
        P=P-K*K';
        
        logZ=logZ -0.5*zx^2 -log(Lx);
      end
    end
    %
    if save_filt || smooth
      mf(:,ti)=m;
      Pf(:,:,ti)=P;
    end
  end
  logZ=logZ-0.5*N*T*log(2*pi);
end

if save_filt
  switch do
    case 'filter'
      varargout{1}=mf;
      varargout{2}=Pf;
    case {'smoother','sampler'}
      varargout{5}=mf;
      varargout{6}=Pf;
  end
end

if smooth
  %%%%%%%%%%%
  % smoothing
  
  ms(:,T)=mf(:,T);
  Ps(:,:,T)=Pf(:,:,T);
  if sample
    
    L=chol(P,'lower');
    zi=randn(d,1);
    xs(:,T)=m+L*zi;
    
    % compute probability for importance weights
    %log_pxs=log(mvnpdf(xs(:,T),m,L*L'))
    %v=L\(xs(:,T)-m);
    %log_pxs=-0.5*d*log(2*pi) -sum(log(diag(L))) -0.5*(v'*v);
    log_pxs=-0.5*T*d*log(2*pi) -sum(log(diag(L))) -0.5*(zi'*zi);
  end
  
  for ti=T-1:-1:1
    G=(Pf(:,:,ti)*Ak')/Pp(:,:,ti+1);
    %ms(:,ti)=mf(:,ti)+G*(ms(:,ti+1)-mp(:,ti+1));
    m1=mf(:,ti)-G*mp(:,ti+1);
    ms(:,ti)=m1+G*ms(:,ti+1);
    %Ps(:,:,ti)=Pf(:,:,ti)+G*(Ps(:,:,ti+1)-Pp(:,:,ti+1))*G';
    P1=Pf(:,:,ti)-G*Pp(:,:,ti+1)*G';
    Ps(:,:,ti)=P1 +G*Ps(:,:,ti+1)*G';
    
    if sample
      %L=chol(Pf(:,:,ti)-G*Pp(:,:,ti+1)*G','lower');
      %xs(:,T)=mf(:,ti)+G*(xs(:,ti+1)-mp(:,ti+1)) +L*randn(d,1);
      L=chol(P1,'lower');
      zi=randn(d,1);
      xs(:,ti)=m1 +G*xs(:,ti+1) +L*zi;
      
      %log_pxs=log(mvnpdf(xs(:,ti),m1+G*xs(:,ti+1),L*L'))
      %log_pxs=-0.5*d*log(2*pi) -sum(log(diag(L))) -0.5*(zi'*zi);
      log_pxs=log_pxs -sum(log(diag(L))) -0.5*(zi'*zi);
    end
  end
  
  varargout{1}=ms;
  varargout{2}=Ps;
  if sample
    varargout{3}=xs;
    varargout{4}=log_pxs;
  end
end
