# Supplementary material for: Let’s Not Waste Time: Using Temporal Information in Clustered Activity Estimation with Spatial Adjacency Restrictions (CAESAR) for Parcellating FMRI Data
Source: PLoS One. 2016 Dec 9;11(12):e0164703. doi: 10.1371/journal.pone.0164703 (PMC5147788; doi:10.1371/journal.pone.0164703)
Supplement: S1 Code — (ZIP) [file pone.0164703.s002.zip › CAESAR/link2Pi.m]

function Pi = link2Pi(links)

N = length(links);
K = 0;
Pi = zeros(N,1);
for i = 1:N
    if Pi(i)==0
        K = K+1;
        Piold = Pi;
        curr = i;
        Pi(curr) = K;
        Pi(links==curr) = K;
        while ~isequal(Pi,Piold)
            Piold=Pi;
            curr = links(curr);
            if curr>0
              if Pi(curr)==0
                Pi(curr) = K;
              elseif Pi(curr)<K
                k = Pi(curr);
                Pi(Pi==K) = k;
                K = K-1;
                break
              end
%               Pi(links==curr) = K;
            end
        end
    end
end
