# Supplementary material for: Let’s Not Waste Time: Using Temporal Information in Clustered Activity Estimation with Spatial Adjacency Restrictions (CAESAR) for Parcellating FMRI Data
Source: PLoS One. 2016 Dec 9;11(12):e0164703. doi: 10.1371/journal.pone.0164703 (PMC5147788; doi:10.1371/journal.pone.0164703)
Supplement: S1 Code — (ZIP) [file pone.0164703.s002.zip › CAESAR/LoadModel.m]

function opts = LoadModel

answer = listdlg('ListString',{'Load from file','Variable in workspace'},'SelectionMode','Single','ListSize',[200 60]);
opts = [];

switch answer
  case 1
    [filename, pathname] = uigetfile();
    list = whos('-file',[pathname filename]);
    list = {list.name};
    [ind, ok] = listdlg('ListString',list,'SelectionMode','single','PromptString','Please select the model variable','ListSize',[300 160]);
    if ok
      tmp = load([pathname filename],list{ind});
      if isfield(tmp.(list{ind}),'opts')
        opts = tmp.(list{ind}).opts;
        opts.hyp = tmp.(list{ind}).hyp;
        opts.Pi = tmp.(list{ind}).Pi;
        opts.cLinks = tmp.(list{ind}).cLinks;
        opts.allLLs = tmp.(list{ind}).allLLs;
      else
        opts = tmp.(list{ind});
      end
    end
  case 2
    list = evalin('base','whos');
    list = {list.name};
    [ind, ok] = listdlg('ListString',list,'SelectionMode','single','PromptString','Please select the model variable','ListSize',[300 160]);
    if ok
      tmp = evalin('base',list{ind});
      if isfield(tmp,'opts')
        opts = tmp.opts;
        opts.hyp = tmp.hyp;
        opts.Pi = tmp.Pi;
        opts.cLinks = tmp.cLinks;
        opts.allLLs = tmp.allLLs;
      else
        opts = tmp;
      end
    end
end
