# Supplementary material for: Let’s Not Waste Time: Using Temporal Information in Clustered Activity Estimation with Spatial Adjacency Restrictions (CAESAR) for Parcellating FMRI Data
Source: PLoS One. 2016 Dec 9;11(12):e0164703. doi: 10.1371/journal.pone.0164703 (PMC5147788; doi:10.1371/journal.pone.0164703)
Supplement: S1 Code — (ZIP) [file pone.0164703.s002.zip › CAESAR/LPddCRP_GP.m]

function [LP,LLs] = LPddCRP_GP(X,Xsq,A,cLinks,Pi,hyp,seating,Klist)

K = max(Pi);
[T, N] = size(X);
%Xsq = X.^2;
alpha=hyp.alpha;

if nargin<7||isempty(seating); seating = 1; end
if nargin<8; Klist = 1:K; end

LLseating = 0;
if seating
  for i = 1:length(cLinks)
    ci=cLinks(i);
    ii=[i A{i}];
    pc=ones(1,numel(ii));
    pc(1)=alpha;
    %pi=pc(ci==ii)/sum(pc);
    LLseating = LLseating+log(pc(ci==ii))-log(sum(pc));
  end
end

switch hyp.prior_type
  case {'Wiener','Matern','gp_batch'}
    LLdata=0;
  case 'NormalGamma'
    LLdata = 0;
  case 'Normal'
    tau_n=hyp.tau_s;
    if numel(tau_n)==1
      LLdata=0.5*T*N*(-log(2*pi) +log(tau_n)) -0.5*tau_n*sum(Xsq(:));
    else
      LLdata=0.5*N*(-T*log(2*pi) +sum(log(tau_n))) -0.5*sum(tau_n'*Xsq);
    end
  otherwise
end

if isempty(Klist)
  LLs=[];
else
  Ki=numel(Klist);
  LLs=zeros(Ki,1);
  for i = 1:Ki
    k = Klist(i);
    LLs(i)=singleClustLL_GP(X(:,Pi==k),Xsq(:,Pi==k),hyp);
  end
  LLdata = LLdata+sum(LLs);
end

LP = LLseating+LLdata;
