# Supplementary material for: Let’s Not Waste Time: Using Temporal Information in Clustered Activity Estimation with Spatial Adjacency Restrictions (CAESAR) for Parcellating FMRI Data
Source: PLoS One. 2016 Dec 9;11(12):e0164703. doi: 10.1371/journal.pone.0164703 (PMC5147788; doi:10.1371/journal.pone.0164703)
Supplement: S1 Code — (ZIP) [file pone.0164703.s002.zip › CAESAR/memFind.m]

function members = memFind(cLinks,orig)

nn = 0;
members = orig;
n = 1;
if exist('_ismemberoneoutput','builtin')
  fh_ismember=@(x1,x2) builtin('_ismemberoneoutput',x1,x2);
elseif exist('_ismemberhelper','builtin')
  fh_ismember=@(x1,x2) builtin('_ismemberhelper',x1,x2);
else
  % If neither of the above builtins is present, use the default version.
  % This function handle makes things slightly slower though, so it uses
  % this, you might want to replace the function handles with direct calls
  % to ismember.
  fh_ismember=@(x1,x2) ismember(x1,x2);
end

if numel(members)==1
  nn=n;
  members = sort([members find(cLinks==members)]);
  members = members([true diff(members)>0]);
  n=length(members);
  if n==1
    return
  end
end
while n>nn
    nn = n;
    back = find(fh_ismember(cLinks,members));
    members = sort([back cLinks(members) orig]);
    members = members([true diff(members)>0]);
    n = length(members);
end
