# Supplementary material for: Let’s Not Waste Time: Using Temporal Information in Clustered Activity Estimation with Spatial Adjacency Restrictions (CAESAR) for Parcellating FMRI Data
Source: PLoS One. 2016 Dec 9;11(12):e0164703. doi: 10.1371/journal.pone.0164703 (PMC5147788; doi:10.1371/journal.pone.0164703)
Supplement: S1 Code — (ZIP) [file pone.0164703.s002.zip › CAESAR/Pi2cLink.m]

function [cLinks, Pi, ok] = Pi2cLink(Pi,A,clusters,check)

if nargout>1
  verbose = 0;
else
  verbose = 1;
end
if ~exist('check','var')||isempty(check)
  check = false;
end
ok = true;
cLinks = zeros(size(Pi))';
K=max(Pi);
if nargin<3
  clusters = 1:K;
end
redoPi = false;
for k = clusters
  list = find(Pi==k);
  if isempty(list)
    ok = false;
    if check
      return
    end
  end
  included = false(size(list));
  
  while any(~included)
    iseed = randi(numel(list));
    seed = list(iseed);
    cLinks(seed) = seed;
    included(iseed) = true;
%     nbs = intersect(list(~included),unique(cat(2,A{list(included)})));
    nbs = list(~included);
    nbs = nbs(ismember(nbs,unique(cat(2,A{list(included)}))));
    while ~isempty(nbs)
      iadd = nbs(randi(numel(nbs)));
%       nbs = intersect(list(included),A{iadd});
      nbs = list(included);
      nbs = nbs(ismember(nbs,A{iadd}));
      cLinks(iadd)=nbs(randi(numel(nbs)));
      included(list==iadd) = true;
      nbs = intersect(list(~included),unique(cat(2,A{list(included)})));
    end
    
    if any(~included)
      list=list(~included);
      included=included(~included);
      redoPi = true;
      ok = false;
      if check
        return
      elseif verbose
        fprintf('Cluster not contiguous, made a new one\n')
      end
    end
    
  end
  
end
if redoPi
  Pi = link2Pi(cLinks);
end
