# Supplementary material for: Let’s Not Waste Time: Using Temporal Information in Clustered Activity Estimation with Spatial Adjacency Restrictions (CAESAR) for Parcellating FMRI Data
Source: PLoS One. 2016 Dec 9;11(12):e0164703. doi: 10.1371/journal.pone.0164703 (PMC5147788; doi:10.1371/journal.pone.0164703)
Supplement: S1 Code — (ZIP) [file pone.0164703.s002.zip › CAESAR/ReadMe.txt]

This is a matlab implementation of CAESAR as presented in the paper "Let�s not waste time: using temporal information in Clustered Activity Estimation with Spatial Adjacency Restrictions (CAESAR) for parcellating FMRI data"

The code also requires the GP-STUFF toolbox, which can be found at http://research.cs.aalto.fi/pml/software/gpstuff/

For questions about the code, e-mail janssen.rj@gmail.com
