# Supplementary material for: Let’s Not Waste Time: Using Temporal Information in Clustered Activity Estimation with Spatial Adjacency Restrictions (CAESAR) for Parcellating FMRI Data
Source: PLoS One. 2016 Dec 9;11(12):e0164703. doi: 10.1371/journal.pone.0164703 (PMC5147788; doi:10.1371/journal.pone.0164703)
Supplement: S1 Code — (ZIP) [file pone.0164703.s002.zip › CAESAR/SamplefromPrior.m]

function samples = SamplefromPrior(N,A,ClusterSizePrior)

Nv = length(A);
CSP = 0;
if exist('ClusterSizePrior','var')
  CSP = 1;
  LPs = [-0.5*(((ClusterSizePrior(1)-1):-1:1)/ClusterSizePrior(3)).^2, ...
    zeros(1,nanmin(Nv,ClusterSizePrior(2))-ClusterSizePrior(1)+1),...
    -0.5*((1:nanmin(Nv,Nv-ClusterSizePrior(2)))/ClusterSizePrior(3)).^2];
end
if exist('_ismemberoneoutput','builtin')
  fh_ismember=@(x1,x2) builtin('_ismemberoneoutput',x1,x2);
elseif exist('_ismemberhelper','builtin')
  fh_ismember=@(x1,x2) builtin('_ismemberhelper',x1,x2);
else
  fh_ismember=@(x1,x2) ismember(x1,x2);
end


samples = cell(N,2);
cLinks = 1:Nv;
Pi = 1:Nv;
Nks = ones(1,Nv,1);
K = max(Pi);
% ClustMembers = cell(1,K);
if CSP
  allLLs = LPs(ones(Nv,1));
else
  allLLs = zeros(Nv,1);
end
ClustMembers = num2cell(1:Nv);
% fprintf('Sampling\n')
inLinks = cellfun(@false,cellfun(@size,A,'uniformOutput',0),'uniformOutput',0);

for s = 1:N
  prm = randperm(Nv);
  for tnode=prm
    nbs = sort([tnode A{tnode}]);
    nbs = nbs([true diff(nbs)>0]); % possible link assingments
    Nnbs = numel(nbs); % number of possible link assingments
    Pdata = zeros(Nnbs,1);
    %%%%%%%%%%%%%%%%%%%%%%%%%%%%%%%%%%%%%%%%%
    % remove link and check for cluster break
    if CSP
      oldlink = cLinks(tnode);
      cLinks(tnode) = tnode; % current node
      l = memFind2(cLinks,inLinks,A,tnode); % nodes grouped with tnode
      if numel(l)~=numel(ClustMembers{Pi(tnode)})
        % break cluster
        K = K+1;
        ClustMembers{K} = l;
        inds = fh_ismember(ClustMembers{Pi(tnode)},l);
        ClustMembers{Pi(tnode)}(inds) = [];
        Pi(l) = K; % new assignments if cluster broken
        % update marginal likelihood
        k_old=Pi(oldlink);
        LL_merged_old=allLLs(k_old);
        Nks([k_old K]) = [length(ClustMembers{Pi(tnode)}) length(l)];
        allLLs(k_old) = LPs(Nks(k_old));
        allLLs(K) = LPs(Nks(K));
      else
        k_old=[];
      end
      
      currClust = Pi(tnode);
      fKlist = Pi(nbs);
      mlist=fKlist~=currClust;
      Klist = sort(fKlist); % possible new cluster assingments
      Klist = Klist([true diff(Klist)>0]);
      uKs = length(Klist); % number of possible new clusters
      LLs = zeros(uKs,3);
      
      %%%%%%%%%%%%%%%%%%%%%%%%%%%%%%%%%%%%%%
      % go through all possible new clusters
      % select only affected marginal likelihoods
      LLs(:,1) = allLLs(Klist);
      
      for j = 1:uKs
        k = Klist(j);
        if currClust==k % no merge, no change in likelihood
          LLs(j,2) = sum(LLs(:,1),1);
        else
          % merge, recompute likelihood
          others = true(size(Klist));
          others([j find(Klist==currClust)]) = false;
          if k_old==k
            LLs(j,3) = LL_merged_old;
          else
            LLs(j,3) = LPs(Nks(k)+Nks(currClust));
          end
          LLs(j,2) = sum(LLs(others,1),1)+LLs(j,3);
        end
      end
      
      for n = 1:Nnbs
        Pdata(n) = sum(LLs(Klist==Pi(nbs(n)),2));
      end
    else
      Pdata = zeros(Nnbs,1);
    end
    Plinks = ones(Nnbs,1);
    Plinks(nbs==tnode) = 1; % prior for new assignments
    lP = (log(Plinks)+Pdata);
    P = exp(lP-max(lP));
    P = P./sum(P);
    c_i = find(cumsum(P)>rand,1,'first');
    
    if CSP&&mlist(c_i)
      % merge
      k1 = Pi(tnode);k2 = Pi(nbs(c_i));
      c_l = min(k1,k2); c_h = max(k1,k2);
      Pi(ClustMembers{c_h}) = c_l;
      Pi(Pi>c_h) = Pi(Pi>c_h)-1;
      ClustMembers{c_l} = [ClustMembers{[k1 k2]}];
      ClustMembers(c_h:(K-1)) = ClustMembers((c_h+1):K);
      Nks(c_l) = Nks(c_l)+Nks(c_h);
      Nks(c_h:(end-1)) = Nks((c_h+1):end);
      allLLs(c_l) = LLs(Klist==fKlist(c_i),3);
      allLLs(c_h:(K-1)) = allLLs((c_h+1):K);
      K = K-1;
    end
    newlink = nbs(c_i);
    cLinks(tnode) = newlink;
    if newlink~=oldlink
      if newlink==tnode
        inLinks{tnode} = false(size(A{tnode}));
      else
        inLinks{tnode} = A{tnode}==newlink;
      end
    end
  end
  if ~CSP
    Pi = link2Pi(cLinks);
  end
  samples(s,:) = {cLinks Pi};
%   fprintf('.')
  if mod(s,25)==0
%     fprintf('%d/%d\n',s,N)
  end
end
% fprintf('\n')
