# Supplementary material for: Let’s Not Waste Time: Using Temporal Information in Clustered Activity Estimation with Spatial Adjacency Restrictions (CAESAR) for Parcellating FMRI Data
Source: PLoS One. 2016 Dec 9;11(12):e0164703. doi: 10.1371/journal.pone.0164703 (PMC5147788; doi:10.1371/journal.pone.0164703)
Supplement: S1 Code — (ZIP) [file pone.0164703.s002.zip › CAESAR/setPMCopts.m]

function opts = setPMCopts(varargin)

opts.temp = 1;
opts.vfb = 0;
opts.hyp.alpha = 1;

% opts.hyp.prior_type='Matern';
opts.hyp.prior_type='NormalGamma';
%opts.hyp.prior_type='Normal';
% opts.hyp.prior_type='gp_batch';

opts.hyp.kappa0=1/(1.0^2);
opts.hyp.mu0=0;

% set noise prior
opts.hyp.nu = 4;
opts.hyp.a0 = 1;
opts.hyp.b0 = 0.01;
sigma2 = opts.hyp.b0/opts.hyp.a0;
sigma=sqrt(sigma2);

% Cluster size prior
% opts.hyp.ClusterSizePrior = [100 1000 .5];

% sampler settings
opts.steps = 10;
opts.hyp.sample_tau_n=1;
opts.hyp.sample_tau_t=1;
opts.sample_Z=1; % enable sampling of cLinks
opts.sample_C=0; % enable sampling of time courses
opts.hyp.sample_tau_q0=0; % not implemented for GPs
opts.hyp.tau_n=1/(0.99); % noise variance of 0.99
opts.verbose = 1;
opts.verbose2 = 0;
opts.cLinks_random_init=6000; % disable random init
opts.sample_Z_start=1; % iter for starting sampling of Z
opts.save_tcs=0; % don't save time courses to save space
opts.strategy='Normal'; % update all nodes per sweep.
%opts.strategy='Clust'; % update only a single cluster per sweep.
% visualize noise prior
if 0
  xs=1./sqrt(gamrnd(opts.hyp.a0,1/opts.hyp.b0,20000,1));
  figure(1); clf
  xi=linspace(0,2,500);
  nxi=hist(xs,xi);
  bar(xi,nxi/sum(nxi)/(xi(2)-xi(1)),1);
  drawnow
end
% sample GP hypers
xlim=log([10 70; 0.1 2]);
mp=(xlim(:,1)+xlim(:,2))/2;
Vp=((xlim(:,2)-xlim(:,1))/6).^2;

% disp(exp([mp-3*sqrt(Vp), mp, mp+3*sqrt(Vp)]))

opts.hyp.p.type='log-normal';
opts.hyp.p.mp=mp;
opts.hyp.p.Vp=Vp;
opts.hyp.p.fh=@(x) sum(-0.5*(x - mp).^2 ./Vp -0.5*log(2*pi*Vp));

opts.hyp.sample_gp=0;
opts.hyp.opt_sl.xlim=xlim;
opts.hyp.opt_sl.nsam=3;
opts.hyp.opt_sl.display=0;
%opt_sl.method='minmax';
opts.hyp.opt_sl.method='window';
opts.hyp.opt_sl.wl=3;

if round(numel(varargin)./2)~=numel(varargin)./2
  error('Please supply settings as keyword-value pairs')
end

if numel(varargin)>0
  for i = 1:2:numel(varargin)
    if length(varargin{i})>2&&strcmp(varargin{i}(1:3),'hyp')
      hypset = varargin{i}(4:end);
      opts.hyp.(hypset((1+strcmp(hypset(1),'.')):end)) = varargin{i+1};
    else
      opts.(varargin{i}) = varargin{i+1};
    end
  end
end

switch opts.hyp.prior_type
  case 'Normal'
    % set time series priors
    if ~isfield(opts.hyp,'a_q0')
      opts.hyp.a_q0 = 2;
    end
    opts.hyp.b_q0 = opts.hyp.a_q0*2^2;
    if ~isfield(opts.hyp,'tau_q0')
      opts.hyp.tau_q0=1/(1^2);
    end
  case 'Wiener'
    if ~isfield(opts.hyp,'dt')
      warning('No inter-sample-interval provided, this is necessary when using the Wiener option.')
    end
    if ~isfield(opts.hyp,'magnSigma2')
      opts.hyp.magnSigma2=0.01^2;
    end
  case 'Matern'
    if ~isfield(opts.hyp,'dt')
      warning('No inter-sample-interval provided, this is necessary when using the Matern option.')
    end
    if ~isfield(opts.hyp,'magnSigma2')
      opts.hyp.magnSigma2=0.1^2;
    end
    if ~isfield(opts.hyp,'lengthScale')
      opts.hyp.lengthScale=3.6;
    end
  case 'gp_batch'
    if ~(exist('gpcf_matern32','file')==2)
      GPtoolbox=input('GPstuff toolbox not found, enter path to toolbox (or leave empty to cancel):','s');
      if isempty(GPtoolbox)
        opts = [];
        return
      else
        if GPtoolbox(1)~='/';
          GPtoolbox = [pwd '/' GPtoolbox];
        end
        while ~(exist([GPtoolbox '/gp/gpcf_matern32.m'],'file')==2)
          GPtoolbox=input('GPstuff toolbox not found, enter path to toolbox (or leave empty to cancel):','s');
        end
        addpath(genpath(GPtoolbox))
      end
    end
    % choose a covariance function
    %opts.hyp.cf=gpcf_matern32('magnSigma2',0.2,'lengthScale',5);
    %opts.hyp.cf=gpcf_matern32('magnSigma2',0.35.^2,'lengthScale',5);
%     opts.hyp.magnSigma2 = .01;opts.hyp.lengthScale = 10;
    if ~isfield(opts.hyp,'cf')
      if isfield(opts.hyp,'magnSigma2')&&isfield(opts.hyp,'lengthScale')
        opts.hyp.cf=gpcf_matern32('magnSigma2',opts.hyp.magnSigma2,'lengthScale',opts.hyp.lengthScale); % Assuming magnSigma2 = 1; HRF implies lengthscale 3.6
      else
        opts.hyp.cf=gpcf_matern32('magnSigma2',.1,'lengthScale',3.6); % Assuming magnSigma2 = 1; HRF implies lengthscale 3.6
      end
    end
    %opts.hyp.cf=gpcf_matern52('magnSigma2',0.2,'lengthScale',5);
    %opts.hyp.cf=gpcf_sexp('magnSigma2',0.2,'lengthScale',5);
    if ~isfield(opts.hyp,'t')
      warning('No timestamps provided, this is necessary when using the batch_gp option.')
    end
  otherwise
end
