# Supplementary material for: Let’s Not Waste Time: Using Temporal Information in Clustered Activity Estimation with Spatial Adjacency Restrictions (CAESAR) for Parcellating FMRI Data
Source: PLoS One. 2016 Dec 9;11(12):e0164703. doi: 10.1371/journal.pone.0164703 (PMC5147788; doi:10.1371/journal.pone.0164703)
Supplement: S1 Code — (ZIP) [file pone.0164703.s002.zip › CAESAR/simulate_fMRI.m]

function [x,t,hs,ts,s]=simulate_fMRI(Fs0,Fs,K,T)
%
% simulate fMRI using AR model
%
% Fs0 [Hz] sampling rate for neuronal signals
% Fs [Hz]  sampling rate for fMRI
% T [s] time in seconds

% Fs0=200; Fs=0.5; T=120; K=3;

dt=1/Fs0;
t=1/Fs0:1/Fs0:T; % even
nt=numel(t);

%%%%%%%%%%%%%%%%%%%%%%%%%%%%%%%%%%%%%%%%%%%%%%%%
% generate neuronal data from AR model (GP: Matern 1/2)
lambda=0.5;
qc=1;

A=exp(-lambda*dt);
Q=qc*(1-exp(-2*lambda*dt));
xi=zeros(K,1);
s=zeros(K,nt);
for i1=1:nt
  xi=A*xi+Q*randn(K,1);
  s(:,i1)=xi;
end

%%%%%%%%%%%%%%%%%%%%%%%%%%%
% filter with canonical HRF
a1=6; b1=1;
a2=16; b2=1;
c=1/6;
gamf=@(x,a,b) exp(a*log(b)-gammaln(a)+(a-1)*log(x) -b*x);
hrf=@(x) gamf(x,a1,b1) -c*gamf(x,a2,b2);

th=0:1/Fs0:50; % 50 seconds for HRF
h=hrf(th);
h=h/sum(h);
x=zeros(K,nt);
%nlag=round(4*Fs0);
nlag=0;
for k=1:K
  xi=conv(s(k,:),h,'full');
  x(k,:)=xi(nlag+(1:nt));
end

% figure(1)
% plot(t,s,'b',t,x,'r')

ts=t;
if 1
  % return HRF responses
  hs=x;
end

%%%%%%%%%%%%%%%%%%%%%%%%%%%
% downsample from Fs0 to Fs

% nds=round(Fs0/Fs);
% x=x(:,1:nds:end);
% t=t(:,1:nds:end);

t2=1/Fs:1/Fs:T;
x=interp1(t,x',t2)';
t = t2;

% figure(2)
% plot(t,x,'b',t2,x2,'r.')

return
%% LFP power spectrum
clear
lfv=[linspace(-3,2.5,1000) linspace(2.5,4,1000)];
lps=lfv;
ii=lfv<=-1;
lps(ii)=0;
ii=lfv>-1 & lfv<=2.5;
lps(ii)=-1-lfv(ii);
ii=lfv>2.5;
lps(ii)=4-3*lfv(ii);

subplot(1,2,1)
plot(lfv,lps)
subplot(1,2,2)
plot(exp(lfv),exp(lps))

%% simulate LFP
clear
Fs0=200;
dt=1/Fs0;
t=1/Fs0:1/Fs0:60*10; % even
%t=0:1/Fs0:0.5; % odd
nt=numel(t);

if 0
  % filter noise
  x0=randn(1,nt);
  %x0=cos(2*pi*1*t)+sin(2*pi*20*t)+0.5;
  xf0=fft(x0);
  
  if mod(nt,2)==0
    f=Fs0*(0:nt/2)/nt;
    f=[f f(end-1:-1:2)];
  else
    f=Fs0*(0:(nt-1)/2)/nt;
    f=[f f(end:-1:2)];
  end
  flt=f;
  lfv=log(f);
  ii=lfv<=-1;
  flt(ii)=exp(0);
  ii=lfv>-1 & lfv<=2.5;
  flt(ii)=exp(-lfv(ii)-1);
  ii=lfv>2.5;
  flt(ii)=exp(-3*lfv(ii)+4);
  flt(1)=0;
  %flt=10*flt/max(flt);
  
  xf=xf0.*flt;
  x=ifft(xf);
  
  figure(3); clf
  subplot(2,1,1)
  plot(t,x0,'b',t,x,'r')
  subplot(2,1,2)
  plot(t,x,'r')
  %   subplot(4,1,3)
  %   plot(log(f),log(abs(xf0)),'b')
  %   subplot(4,1,4)
  %   plot(log(f),log(abs(fft(x))),'r')
  
  figure(1); clf
  f2=Fs0*(0:(nt-1))/nt;
  subplot(2,1,1)
  plot(f2,abs(fft(x)),'b',f2(f2>exp(-1)),(50./f2(f2>exp(-1))),'r')
  xlim([0 20])
  subplot(2,1,2)
  plot(log(f2),log(abs(fft(x))),'b',log(f2),-log(f2)+4,'r')
  xlim([log(0.001) log(Fs0)])
else
  % ar model
  
  if 0
    % exp(-lambda*dt) = 0.8;
    lambda = -log(0.8)/0.05; % = 4.4629;
    qc = 1/(1-exp(-2*lambda*0.05)); % = 2.778;
  else
    lambda=0.5;
    qc=1;
  end
  
  A=exp(-lambda*dt);
  Q=qc*(1-exp(-2*lambda*dt));
  xi=0;
  x=zeros(1,nt);
  for i1=1:nt
    xi=A*xi+Q*randn;
    x(i1)=xi;
  end
  
  figure(1); clf
  f=Fs0*(0:(nt-1))/nt;
  subplot(2,1,1)
  plot(f,abs(fft(x)),'b',f(f>exp(-1)),(100./f(f>exp(-1))),'r')
  xlim([0 20])
  subplot(2,1,2)
  plot(log(f),log(abs(fft(x))),'b',log(f),-log(f)+5,'r')
  xlim([log(0.001) log(Fs0)])
end

% filter with canonical HRF
a1=6; b1=1;
a2=16; b2=1;
c=1/6;
gamf=@(x,a,b) exp(a*log(b)-gammaln(a)+(a-1)*log(x) -b*x);
hrf=@(x) gamf(x,a1,b1) -c*gamf(x,a2,b2);

th=0:1/Fs0:50; % 50 seconds for HRF
h=hrf(th);
h=1*h/sum(h);
s=conv(x,h,'full');
%s=s(round(4*Fs0)+(1:nt));
s=s(round(0*Fs0)+(1:nt));
%s=conv(x,h,'same');

% neural signal vs hrf
figure(2); clf
subplot(2,1,1)
plot(t,x,'b')
hold on
plot(t,s,'r','linewidth',2)
hold off

% downsample
nds=Fs0/0.5;
s2=s(1:nds:end);
t2=t(1:nds:end);
Fs=Fs0/nds;
subplot(2,1,2)
plot(t,s,'b',t2,s2,'r.-')
