# Supplementary material for: Let’s Not Waste Time: Using Temporal Information in Clustered Activity Estimation with Spatial Adjacency Restrictions (CAESAR) for Parcellating FMRI Data
Source: PLoS One. 2016 Dec 9;11(12):e0164703. doi: 10.1371/journal.pone.0164703 (PMC5147788; doi:10.1371/journal.pone.0164703)
Supplement: S1 Code — (ZIP) [file pone.0164703.s002.zip › CAESAR/singleClustLL_GP.m]

function LL = singleClustLL_GP(X,Xsq,hyp)

[T,N] = size(X);

switch hyp.prior_type
  case 'gp_batch'
      %%%%%%%%%%%%%%%%%%%
      % batch GP solution
      
      % par 1
      %       Yn=bsxfun(@times,X,sqrt(hyp.tau_s));
      %       %Us=repmat(1/sqrt(N),N,1);
      %       %Ds=N;
      %       [Us,Ds]=eig(ones(N));
      %       Ds=diag(Ds);
      %       Lb=max(Ds)*hyp.dDt+1;
      %       tmp1=N*hyp.logDSt +sum(log(Lb));
      %       %tmp2=(1./Lb)'*((hyp.Ut'*(Yn*Us)).^2);
      %       tmp2=sum(sum((1./(hyp.dDt*Ds'+1)).*((hyp.Ut'*(Yn*Us)).^2)));
      %       LL2=-0.5*N*T*log(2*pi) -0.5*(tmp1+tmp2);
      
      % par 2
      %Yn=bsxfun(@times,X,sqrt(hyp.tau_s));
      %As=ones(N,1);
      %Us=1;
      Ds=N;
      Lb=Ds*hyp.Dt+1;
      
      tmp1=N*hyp.logDSt+sum(log(Lb));
      %tmp2=hyp.Ut'*(hyp.At'*(Yn*As));
      %tmp2=hyp.Ut'*(hyp.At'*sum(Yn,2));
      %tmp2=hyp.Ut'*(hyp.At'*sum(X,2));
      tmp2=sum(X,2); % use precomputed X=hyp.Ut'*hyp.At'*X0
      %tmp2=sum(sum(Yn.*Yn))-(1./Lb)'*(tmp2.*tmp2);
      %tmp2=sum(sum(Xsq,1))-(1./Lb)'*(tmp2.*tmp2);
      tmp2=sum(Xsq)-(1./Lb)'*(tmp2.*tmp2); % use precomputed columns sums 
      LL=-0.5*N*T*log(2*pi)-0.5*(tmp1+tmp2);
      
      % check
%       y=X';
%       y=y(:);
%       Ks=1;
%       As=ones(N,1);
%       At=eye(T);
%       A=kron(At,As);
%       St=diag(1./hyp.tau_s);
%       Ss=eye(N);
%       B=A*hyp.Kt*A'+kron(St,Ss);
%       lZ1=[2*sum(log(diag(chol(B)))), tmp1]
%       lZ2=[y'*(B\y), tmp2]
      
      %       Atn=diag(sqrt(hyp.tau_s));
      %       [Ut2,Dt2]=eig(Atn*hyp.Kt*Atn');
      %       [diag(Dt2),hyp.dDt]
      %
      %       Asn=ones(N,1);
      %       [Us2,Ds2]=eig(Asn*Ks*Asn');
      %       [diag(Ds2),[Ds(Ds>0); zeros(N-1,1)]]
      %
      %       Sq=kron(diag(1./sqrt(hyp.tau_s)),eye(N));
      %       %B2=Sq*(kron(hyp.Ut,Us)*diag(hyp.dDt*Ds)*kron(hyp.Ut,Us)'+eye(T*N))*Sq;
      %       B2=Sq*(kron(hyp.Ut,Us2)*diag(kron(hyp.dDt,diag(Ds2))+1)*kron(hyp.Ut,Us2)')*Sq;
      %       imagesc([B,B2,B-B2])
  
  case {'Wiener','Matern'}
    % temporal GP priors for the cluster time series using Kalman filter
    if 1
      % streamlined production version
      Ak=hyp.Ak;
      Qk=hyp.Qk;
      Hi=hyp.Hi;
      s2=1./hyp.tau_s;
      d=size(Ak,1);
      Lx=zeros(d);
      
      if numel(s2)==T
        noise_st=true;
      else
        noise_st=false;
        is2=1;
      end
      
      sx=sum(X,2);
      sx2=sum(Xsq,2);
      
      m=hyp.m0;
      P=hyp.P0;
      logZ=0;
      for ti=1:T
        if noise_st
          is2=ti;
        end
        s2i=s2(is2);
        
        % pred
        m=Ak*m;
        P=Ak*P*Ak'+Qk;
        
        % update
        mx=Hi*m;
        Ui=(Hi*P)'*sqrt(N/s2i);
        A=P+Ui*Ui';
        if d==2
          ldP=0.5*(log(P(1,1))+log(P(2,2))+log(1-P(1,2)*P(2,1)/P(1,1)/P(2,2)));
          Lx(1,1)=sqrt(A(1,1));
          Lx(2,1)=A(1,2)/Lx(1,1);
          Lx(2,2)=sqrt(A(2,2)-Lx(2,1)^2);
        else
          ldP=sum(log(diag(chol(P,'lower'))));
          Lx=chol(A,'lower');
        end
        
        %Vi=Ui/Lx';
        %Vi2=Vi*Vi';
        Vi=Lx\Ui;
        Vi2=Vi'*Vi;
        
        %rx=xi-mx;
        %srx=sum(rx);
        %srx2=rx'*rx;
        
        %srx=sum(X(ti,:))-N*mx;
        srx=sx(ti)-N*mx;
        
        %srx2=sum(Xsq(ti,:)) -2*mx*sum(X(ti,:)) +N*mx^2;
        %srx2=sum(Xsq(ti,:)) -mx*(2*srx +N*mx);
        srx2=sx2(ti) -mx*(2*srx +N*mx);
        
        a=1-Vi2;
        tmp=(srx2-Vi2/N*srx^2)/s2i;
        logZ=logZ -0.5*tmp -sum(log(diag(Lx))) +ldP -0.5*N*log(s2i);
        m=m+Ui*(a*srx/sqrt(N*s2i));
        U1=Ui*sqrt(abs(a));
        P=P-(sign(a)*U1)*U1';
      end
      LL=logZ-0.5*N*T*log(2*pi);
    else
      % experimental version version
      if 1 % N>2
        plotc=1;
        [mv,Vv]=deal(zeros(2,T));
      else
        plotc=0;
      end
      
      Ak=hyp.Ak;
      Qk=hyp.Qk;
      Hi=hyp.Hi;
      s2=1./hyp.tau_s;
      d=size(Ak,1);
      Lx=zeros(d);
      
      if numel(s2)==T
        noise_st=true;
      else
        noise_st=false;
        is2=1;
      end
      
      m=hyp.m0;
      P=hyp.P0;
      logZ=0;
      for ti=1:T
        
        if noise_st
          is2=ti;
        end
        
        % pred
        m=Ak*m;
        P=Ak*P*Ak'+Qk;
        if 1
          % ver 1
          
          % ver a
          %         mx=H*m;
          %         Sx=H*P*H'+diag(repmat(s2(is2),N,1));
          %         Lx=chol(Sx,'lower');
          %         K=(P*H')/Lx';
          %         zx=Lx\(xi-mx);
          %         m=m+K*zx;
          %         P=P-K*K';
          %         logZ=logZ -0.5*zx'*zx -sum(log(diag(Lx)));
          
          % ver b
          %         mx=H*m;
          %         U=P*H';
          %         Lx=chol(P+(U*U')/s2(is2),'lower');
          %         V=(s2(is2)\U')/Lx';
          %         %invSx=diag(repmat(1/s2(is2),N,1))-V*V';
          %         rx=xi-mx;
          %         zx=rx/s2(is2)-V*(V'*rx);
          %
          %         logZ=logZ -0.5*rx'*zx -sum(log(diag(Lx))) ...
          %           +sum(log(diag(chol(P,'lower')))) -0.5*N*log(s2(is2));
          %
          %         m=m+U*zx;
          %         U1=U/sqrt(s2(is2));
          %         U2=U*V;
          %         P=P-U1*U1'+U2*U2';
          
          % ver c
          %         mx=Hi*m;
          %         Ui=Hi*P;
          %         A=P+(N/s2(is2))*(Ui'*Ui);
          %         if d==2
          %           ldP=0.5*(log(P(1,1))+log(P(2,2))+log(1-P(1,2)*P(2,1)/P(1,1)/P(2,2)));
          %           Lx(1,1)=sqrt(A(1,1));
          %           Lx(2,1)=A(1,2)/Lx(1,1);
          %           Lx(2,2)=sqrt(A(2,2)-Lx(2,1)^2);
          %         else
          %           ldP=sum(log(diag(chol(P,'lower'))));
          %           Lx=chol(A,'lower');
          %         end
          %
          %         Vi=(s2(is2)\Ui)/Lx';
          %         rx=xi-mx;
          %         zx=rx/s2(is2)-(Vi*Vi')*sum(rx);
          %         res1{1}=rx'*zx;
          %         logZ=logZ -0.5*(rx'*zx) -sum(log(diag(Lx))) +ldP -0.5*N*log(s2(is2));
          %         res1{2}=Ui'*sum(zx);
          %         %m=m+Ui'*sum(zx);
          %         U1=Ui'*sqrt(N/s2(is2));
          %         U2=(Ui'*Vi)*N;
          %         res1{3}=-U1*U1'+U2*U2';
          %         %P=P-U1*U1'+U2*U2';
          
          % ver d
          mx=Hi*m;
          Ui=(Hi*P)*sqrt(N/s2(is2));
          A=P+Ui'*Ui;
          if d==2
            ldP=0.5*(log(P(1,1))+log(P(2,2))+log(1-P(1,2)*P(2,1)/P(1,1)/P(2,2)));
            Lx(1,1)=sqrt(A(1,1));
            Lx(2,1)=A(1,2)/Lx(1,1);
            Lx(2,2)=sqrt(A(2,2)-Lx(2,1)^2);
          else
            ldP=sum(log(diag(chol(P,'lower'))));
            Lx=chol(A,'lower');
          end
          
          Vi=Ui/Lx';
          Vi2=Vi*Vi';
          %rx=xi-mx;
          %srx=sum(rx);
          %srx2=rx'*rx;
          srx=sum(X(ti,:))-N*mx;
          %srx2=sum(Xsq(ti,:)) -2*mx*sum(X(ti,:)) +N*mx^2;
          srx2=sum(Xsq(ti,:)) -mx*(2*srx +N*mx);
          a=1-Vi2;
          tmp=(srx2-Vi2/N*srx^2)/s2(is2);
          logZ=logZ -0.5*tmp -sum(log(diag(Lx))) +ldP -0.5*N*log(s2(is2));
          m=m+Ui'*(a*srx/sqrt(N*s2(is2)));
          U1=Ui'*sqrt(abs(a));
          P=P-(sign(a)*U1)*U1';
          
          %         ldP=ldP+log(1+U2(:,1)'*P*U2(:,1));
          %         P=P+U2(:,1)*U2(:,1)';
          %         logdet(P)
          %
          %         ldP=ldP+log(1+U2(:,2)'*P*U2(:,2));
          %         P=P+U2(:,2)*U2(:,2)';
          %
          %         ldP=ldP+log(1-U1'*P*U1);
          %         P=P-U1*U1';
          
        else
          % ver 2
          xi=X(ti,:)';
          for i1=1:N
            mx=Hi*m;
            Sx=Hi*P*Hi'+s2(is2);
            Lx=sqrt(Sx);
            
            K=(P*Hi')/Lx;
            zx=Lx\(xi(i1)-mx);
            m=m+K*zx;
            P=P-K*K';
            
            logZ=logZ -0.5*zx^2 -log(Lx);
          end
        end
        if plotc
          mv(:,ti)=m;
          Vv(:,ti)=diag(P);
        end
      end
      logZ=logZ-0.5*N*T*log(2*pi);
      %toc
      if plotc
        figure(1); clf
        subplot(2,1,1)
        plot(1:T,X,'b')
        hold on
        plot(1:T,mv(1,:),'r',1:T,[1;1]*mv(1,:)+[1;-1]*sqrt(Vv(1,:)),'r--','linewidth',2)
        hold off
        xlim([0 T])
        ylim(5*[-1 1])
        title(sprintf('Cluster size %d',N))
        subplot(2,1,2)
        plot(1:T,mv(1,:),'r',1:T,[1;1]*mv(1,:)+[1;-1]*sqrt(Vv(1,:)),'r--')
        xlim([0 T])
        ylim(2.0*[-1 1])
        rstd=bsxfun(@minus,X,mv(1,:)');
        rstd=std(rstd(:));
        %fprintf('\nN=%3d; logZ=%10.3f; std(r)=%4.3f\n',N,logZ/N,rstd)
        title(sprintf('\nN=%3d; logZ=%10.3f; std(r)=%4.3f\n',N,logZ/N,rstd))
        drawnow
      end
      LL=logZ;
      %%
    end
  case 'NormalGamma'
    % temporally independent priors for cluster time courses
    % integrate over tau using Normal-Gamma
    
    a0=hyp.a0;
    b0=hyp.b0;
    mu0=hyp.mu0;
    kappa0=hyp.kappa0;
    
    % Xm = sum(X,2)./N;
    Xm = X*(ones(N,1)./N);
    
    ak = a0+N./2;
    kappak = kappa0+N;
    if 1==0
      bkt = b0 + 0.5*sum(bsxfun(@minus,Xm,X).^2,2) + (kappa0*N*(Xm-mu0).^2)./(2*(kappak));
      
      % LL = T*(gammaln(a0)+a0*log(b0)-gammaln(ak)+0.5*log(kappa0)-0.5*log(kappak)-0.5*N*log(2*pi));
      % LL = LL + sum(-ak*log(bkt));
      LL = sum(gammaln(ak)-gammaln(a0)+a0*log(b0)-ak*log(bkt)+0.5*log(kappa0)-0.5*log(kappak)-0.5*N*log(2*pi));
    else
      c0=kappa0*N/kappak;
      %     bkt = (b0+0.5*c0*mu0^2) +0.5*(sum(X.^2,2) +(c0-N)*Xm.^2 -(2*c0*mu0)*Xm);
      bkt = (b0+0.5*c0*mu0^2) +0.5*(sum(Xsq,2) +((c0-N)*Xm -(2*c0*mu0)).*Xm);
      
      LL = -ak*sum(log(bkt));
      LL = LL +T*(gammaln(ak)-gammaln(a0)+a0*log(b0)+0.5*(log(kappa0)-log(kappak)-N*log(2*pi)) );
    end
    
  case 'Normal'
    % temporally independent priors for cluster time courses
    % use fixed noise precisions tau_n
    
    tau_n=hyp.tau_s; %tau_n=a0/b0; % b0/a0 = NoiseLevel
    tau_q0=hyp.tau_q0; %1/(sigma_q^2);
    
    if numel(tau_n)==1
      %%%%%%%%%%%%%%%%%%%%%%%%%%%%
      % Gaussian observation model
      
      % %Uc = tau(i2)*(Z'*Z) + QI;
      % Uci = diag(tau(i2)*sum(Z)) + QI;
      % Uci = chol(Uci,'upper');
      % %Sci=Ek/Uci;
      % %Sci=Sci*Sci';
      % tmp = Uci'\((tau(i2)*(Z'*X)));
      % LL=sum(sum(tmp.^2,1)) -2*T*sum(log(diag(Uci)));
      
      tau_q=tau_n*N +tau_q0;
      %   Vq = 1/tau_q;
      %   nu_q=tau_n*sum(X,2);
      %   mq=Vq*nu_q;
      %LL=0.5*sum(mq.*nu_q) +0.5*T*log(Vq);
      LL=0.5*((tau_n^2/tau_q)*sum(sum(X,2).^2) -T*log(tau_q));
      LL=LL +0.5*T*log(tau_q0);
      %   LL=LL +0.5*T*N*(-log(2*pi) +log(tau_n));
      %   LL=LL -0.5*tau_n*sum(Xsq(:));
      %   LL=LL -0.5*tau_n*sum(sum(Xsq(:)));
    else
      %%%%%%%%%%%%%%%%%%%%%%%%%%%%%
      % Student-t observation model
      
      %nk=1:500; plot( 0.5*(1-exp(-0.01*nk)) )
      %tau_q0=prior_ct(tau_q0,N);
      
      tau_q=tau_n*N +tau_q0;
      LL=0.5*( (tau_n.^2 ./tau_q)'*(sum(X,2).^2) -sum(log(tau_q)) );
      LL=LL +0.5*T*log(tau_q0);
      %LL=LL -0.5*((N-60)/1.5).^2;
    end
  otherwise
end

% prior on cluster sizes
if isfield(hyp,'ClusterSizePrior')
  nlim=hyp.ClusterSizePrior([1 2]); % limits for cluster sizes
  if length(hyp.ClusterSizePrior)<3
    width = 1;
  else
    width=hyp.ClusterSizePrior(3);
  end
  if N<nlim(1)
    LP=-0.5*((N-nlim(1))/width).^2;
    %plot(nk,-0.5*((nk-20)/1).^2 .*(nk<=20))
  elseif N>nlim(2)
    LP=-0.5*((N-nlim(2))/width).^2;
  else
    LP=0;
  end
  LL=LL +LP;
end
