# Supplementary material for: Let’s Not Waste Time: Using Temporal Information in Clustered Activity Estimation with Spatial Adjacency Restrictions (CAESAR) for Parcellating FMRI Data
Source: PLoS One. 2016 Dec 9;11(12):e0164703. doi: 10.1371/journal.pone.0164703 (PMC5147788; doi:10.1371/journal.pone.0164703)
Supplement: S1 Code — (ZIP) [file pone.0164703.s002.zip › CAESAR/slice_sample.m]

function [xs,rec]=slice_sample(x,logp,opt)

x=x(:);
d=numel(x);

xlim=repmat([-inf inf],d,1);
wl=1;
nsam=1;
%method='minmax';
method='window';
display=0;
shrink_all=1;

fnames=fieldnames(opt);
for i1=1:numel(fnames)
  eval([fnames{i1} '=opt.' fnames{i1} ';'])
end

% initial state energy
if ~exist('lpx','var')
  lpx=logp(x);
end

nval=0;
nshrink=zeros(nsam,1);
xs=zeros(d,nsam);
lpxs=zeros(1,nsam);
% iterate
for is=1:nsam
  logy=log(rand)+lpx; % y ~ U[0, px] -> y=rand*px
  
  nsh=1;
  switch method
    case 'minmax'
      xl=xlim(:,1);
      xr=xlim(:,2);
    case 'window'
      xl=x-wl.*rand(d,1);
      
      ii=xl<xlim(:,1);
      xl(ii)=xlim(ii,1);
      
      ii=xl+wl>xlim(:,2);
      xl(ii)=xlim(ii,2)-wl;
      
      xr=xl+wl;
  end
  
  x2=xl+rand(d,1).*(xr-xl);
  [lpx2,out2]=logp(x2);
  nval=nval+1;
  
  %disp([xl x2 xr])
  
  %fprintf('[%.2f %.2f %.2f]\n',xl(1),x2,xl(2))
  while lpx2<logy % = px2<y
    
    if shrink_all
      % shrink all components
      ii=x2>x;
      if any(ii)
        xr(ii)=x2(ii);
      end
      ii=~ii;
      if any(ii)
        xl(ii)=x2(ii);
      end
    else
      % shrink one component
      ii=x2>x;
      if any(ii)
        [~,ii2]=min(xr(ii)-x2(ii));
        ii3=find(ii);
        ii3=ii3(ii2);
        xr(ii3)=x2(ii3);
      end
      ii=~ii;
      if any(ii)
        [~,ii2]=min(x2(ii)-xl(ii));
        ii3=find(ii); 
        ii3=ii3(ii2);
        xl(ii3)=x2(ii3);
      end
    end
    
    x2=xl+rand*(xr-xl);
    [lpx2,out2]=logp(x2);
    nsh=nsh+1;
    nval=nval+1;
    
    %fprintf('[%.2f %.2f %.2f]\n',xl(1),x2,xl(2))
  end
  x=x2;
  lpx=lpx2;
  xs(:,is)=x;
  lpxs(is)=lpx;
  nshrink(is)=nsh;
  
  if display
    fprintf('Iter %d, logp=%.4f, nshrink=%d\n',is,lpx,nsh)
  end
end

rec.nshrink=nshrink;
rec.nval=nval;
rec.lpxs=lpxs;
rec.out2=out2;
